# Supplementary material for: Triethyl­ammonium 4-(3,5-dinitro­benzamido)-N-(3,5-dinitro­benzo­yl)benzene­sulfonamidate
Source: Acta Crystallogr Sect E Struct Rep Online. 2012 Dec 15;69(Pt 1):o97. doi: 10.1107/S1600536812050180 (PMC3588331; doi:10.1107/S1600536812050180)
Supplement: Supplementary file 1 [file e-69-00o97-sup1.cif]

##############################################################################
#                                                                            #
# This CIF contains the data in a paper accepted for publication in          #
# Acta Crystallographica Section E. It conforms to the requirements of       #
# Notes for Authors for Acta Crystallographica Section E, and has been       #
# peer reviewed under the auspices of the IUCr Commission on Journals.       #
#                                                                            #
# Full details of the Crystallographic Information File format               #
# are given in the paper "The Crystallographic Information File (CIF):       #
# a New Standard Archive File for Crystallography" by S. R. Hall, F. H.      #
# Allen and I. D. Brown [Acta Cryst. (1991), A47, 655-685].                  #
#                                                                            #
# The current version of the core CIF dictionary is obtainable from          #
# ftp://ftp.iucr.org/pub/cif_core.dic.                                       #
#                                                                            #
# Software is freely available for graphical display of the structure(s)     #
# in this CIF. For information consult the CIF software page                 #
# http://www.iucr.org/resources/cif/software.                                #
#                                                                            #
# This file may be used for bona fide research purposes within the           #
# scientific community so long as proper attribution is given to the journal # 
# article from which it was obtained.                                        #
#                                                                            #
##############################################################################
data_I
_audit_creation_method     SHELXL-97
_chemical_name_systematic
;
Triethylammonium
4-(3,5-dinitrobenzamido)-<i>N</i>-(3,5-dinitrobenzoyl)benzenesulfonamidate
;
_chemical_name_common     ?
_chemical_formula_moiety     'C6 H16 N +, C20 H11 N6 O12 S -'
_chemical_formula_sum     'C26 H27 N7 O12 S'
_chemical_formula_iupac     'C6 H16 N +, C20 H11 N6 O12 S -'
_chemical_formula_weight     661.61
_chemical_melting_point     ?
_symmetry_cell_setting     triclinic
_symmetry_space_group_name_H-M     'P -1'
_symmetry_space_group_name_Hall     '-P 1'
loop_
    _symmetry_equiv_pos_as_xyz
    'x, y, z'
    '-x, -y, -z'
_cell_length_a     9.1046(12)
_cell_length_b     13.2050(18)
_cell_length_c     13.3427(18)
_cell_angle_alpha     98.854(3)
_cell_angle_beta     105.147(3)
_cell_angle_gamma     105.494(3)
_cell_volume     1448.3(3)
_cell_formula_units_Z     2
_cell_measurement_reflns_used     2907
_cell_measurement_theta_min     2.44
_cell_measurement_theta_max     26.87
_cell_measurement_temperature     130(2)
_exptl_crystal_description     prism
_exptl_crystal_colour     colourless
_exptl_crystal_size_max     0.38
_exptl_crystal_size_mid     0.37
_exptl_crystal_size_min     0.19
_exptl_crystal_density_diffrn     1.517
_exptl_crystal_density_meas     ?
_exptl_crystal_density_method     'not measured'
_exptl_crystal_F_000     688
_exptl_absorpt_coefficient_mu     0.190
_exptl_absorpt_correction_type     multi-scan
_exptl_absorpt_process_details     '(SADABS; Sheldrick, 2004)'
_exptl_absorpt_correction_T_min     0.9313
_exptl_absorpt_correction_T_max     0.9648
_exptl_special_details     ?
_diffrn_ambient_temperature     130(2)
_diffrn_radiation_type     MoK\a
_diffrn_radiation_wavelength     0.71073
_diffrn_radiation_source     'sealed tube'
_diffrn_radiation_monochromator     'graphite'
_diffrn_measurement_device_type     'Bruker SMART APEX'
_diffrn_measurement_method     '\f and \w scans'
_diffrn_reflns_number     13859
_diffrn_reflns_av_R_equivalents     0.0315
_diffrn_reflns_av_sigmaI/netI     0.0747
_diffrn_reflns_theta_min     1.63
_diffrn_reflns_theta_max     27.87
_diffrn_reflns_theta_full     27.87
_diffrn_measured_fraction_theta_max     0.995
_diffrn_measured_fraction_theta_full     0.995
_diffrn_reflns_limit_h_min     -11
_diffrn_reflns_limit_h_max     10
_diffrn_reflns_limit_k_min     -17
_diffrn_reflns_limit_k_max     17
_diffrn_reflns_limit_l_min     -17
_diffrn_reflns_limit_l_max     17
_diffrn_standards_number     ?
_diffrn_standards_interval_count     0
_diffrn_standards_interval_time     ?
_diffrn_standards_decay_%     ?
_refine_special_details
;
Refinement of <i>F</i>^2^ against ALL reflections. The weighted <i>R</i>-factor
<i>wR</i> and goodness of fit <i>S</i> are based on <i>F</i>^2^, conventional
<i>R</i>-factors <i>R</i> are based on <i>F</i>, with <i>F</i> set to zero for
negative <i>F</i>^2^. The threshold expression of <i>F</i>^2^ >
\s(<i>F</i>^2^) is used only for calculating <i>R</i>-factors(gt) <i>etc</i>.
and is not relevant to the choice of reflections for refinement.
<i>R</i>-factors based on <i>F</i>^2^ are statistically about twice as large
as those based on <i>F</i>, and <i>R</i>- factors based on ALL data will be
even larger.
;
_reflns_number_total     6875
_reflns_number_gt     4652
_reflns_threshold_expression     I>2sigma(I)
_refine_ls_structure_factor_coef     Fsqd
_refine_ls_matrix_type     full
_refine_ls_R_factor_all     0.0669
_refine_ls_R_factor_gt     0.0411
_refine_ls_wR_factor_gt     0.0767
_refine_ls_wR_factor_ref     0.0837
_refine_ls_goodness_of_fit_ref     0.885
_refine_ls_restrained_S_all     0.885
_refine_ls_number_reflns     6875
_refine_ls_number_parameters     415
_refine_ls_number_restraints     0
_refine_ls_hydrogen_treatment     constr
_refine_ls_weighting_scheme     calc
_refine_ls_weighting_details
                 'calc w=1/[\s^2^(Fo^2^)+(0.0290P)^2^] where P=(Fo^2^+2Fc^2^)/3'
_atom_sites_solution_hydrogens     difmap
_atom_sites_solution_primary     direct
_atom_sites_solution_secondary     difmap
_refine_ls_shift/su_max     0.001
_refine_ls_shift/su_mean     0.000
_refine_diff_density_max     0.357
_refine_diff_density_min     -0.360
_refine_ls_extinction_method     none
_refine_ls_extinction_coef     ?
loop_
    _atom_type_symbol
    _atom_type_description
    _atom_type_scat_dispersion_real
    _atom_type_scat_dispersion_imag
    _atom_type_scat_source
    'C' 'C' 0.0033 0.0016
                         'International Tables Vol C Tables 4.2.6.8 and 6.1.1.4'
    'H' 'H' 0.0000 0.0000
                         'International Tables Vol C Tables 4.2.6.8 and 6.1.1.4'
    'N' 'N' 0.0061 0.0033
                         'International Tables Vol C Tables 4.2.6.8 and 6.1.1.4'
    'O' 'O' 0.0106 0.0060
                         'International Tables Vol C Tables 4.2.6.8 and 6.1.1.4'
    'S' 'S' 0.1246 0.1234
                         'International Tables Vol C Tables 4.2.6.8 and 6.1.1.4'
_computing_data_collection     'SMART (Bruker, 2002)'
_computing_cell_refinement     'SAINT (Bruker, 2002)'
_computing_data_reduction     'SAINT (Bruker, 2002)'
_computing_structure_solution     'SHELXS97 (Sheldrick, 2008)'
_computing_structure_refinement     'SHELXL97 (Sheldrick, 2008)'
_computing_molecular_graphics     'SHELXTL (Sheldrick, 2008)'
_computing_publication_material
                                  'SHELXTL (Sheldrick, 2008) and local programs'
loop_
    _atom_site_type_symbol
    _atom_site_label
    _atom_site_fract_x
    _atom_site_fract_y
    _atom_site_fract_z
    _atom_site_U_iso_or_equiv
    _atom_site_adp_type
    _atom_site_calc_flag
    _atom_site_refinement_flags
    _atom_site_occupancy
    _atom_site_symmetry_multiplicity
    _atom_site_disorder_assembly
    _atom_site_disorder_group
    S S1 0.90395(6) 0.28292(3) 0.21593(4) 0.01914(11) Uani d . 1 1 . .
    O O1 1.03295(15) 0.36565(9) 0.20308(10) 0.0246(3) Uani d . 1 1 . .
    O O2 0.76199(15) 0.23599(9) 0.12131(9) 0.0245(3) Uani d . 1 1 . .
    O O3 0.52517(16) 0.33418(9) 0.59254(11) 0.0317(3) Uani d . 1 1 . .
    O O4 0.32249(17) 0.35984(10) 0.89035(11) 0.0385(4) Uani d . 1 1 . .
    O O5 0.29330(18) 0.51042(11) 0.95560(12) 0.0435(4) Uani d . 1 1 . .
    O O6 0.62662(18) 0.84333(10) 0.90660(12) 0.0426(4) Uani d . 1 1 . .
    O O7 0.67579(18) 0.83485(10) 0.75614(12) 0.0404(4) Uani d . 1 1 . .
    O O8 1.15593(14) 0.29259(9) 0.40479(9) 0.0214(3) Uani d . 1 1 . .
    O O9 0.90468(16) -0.26946(9) 0.35110(11) 0.0317(3) Uani d . 1 1 . .
    O O10 0.73408(15) -0.18561(9) 0.29762(10) 0.0275(3) Uani d . 1 1 . .
    O O11 1.40360(16) -0.02522(10) 0.63169(10) 0.0315(3) Uani d . 1 1 . .
    O O12 1.53041(14) 0.11153(9) 0.58183(10) 0.0248(3) Uani d . 1 1 . .
    N N1 0.69344(17) 0.47991(11) 0.56319(11) 0.0187(3) Uani d . 1 1 . .
    H H1A 0.7360 0.5508 0.5846 0.022 Uiso calc R 1 1 . .
    N N2 0.34552(19) 0.45696(13) 0.89879(12) 0.0266(4) Uani d . 1 1 . .
    N N3 0.62909(19) 0.79268(12) 0.82266(14) 0.0279(4) Uani d . 1 1 . .
    N N4 0.95176(17) 0.18180(11) 0.25028(11) 0.0191(3) Uani d . 1 1 . .
    N N5 0.87053(19) -0.18774(11) 0.33830(12) 0.0214(4) Uani d . 1 1 . .
    N N6 1.40938(18) 0.03787(11) 0.57313(12) 0.0208(3) Uani d . 1 1 . .
    C C1 0.8402(2) 0.34117(13) 0.31860(13) 0.0169(4) Uani d . 1 1 . .
    C C2 0.8728(2) 0.45227(13) 0.34808(13) 0.0188(4) Uani d . 1 1 . .
    H H2A 0.9308 0.4983 0.3136 0.023 Uiso calc R 1 1 . .
    C C3 0.8206(2) 0.49557(13) 0.42770(14) 0.0185(4) Uani d . 1 1 . .
    H H3A 0.8421 0.5716 0.4474 0.022 Uiso calc R 1 1 . .
    C C4 0.7365(2) 0.42858(13) 0.47979(14) 0.0173(4) Uani d . 1 1 . .
    C C5 0.7027(2) 0.31665(13) 0.44911(14) 0.0201(4) Uani d . 1 1 . .
    H H5A 0.6452 0.2702 0.4836 0.024 Uiso calc R 1 1 . .
    C C6 0.7535(2) 0.27417(13) 0.36838(14) 0.0201(4) Uani d . 1 1 . .
    H H6A 0.7289 0.1980 0.3465 0.024 Uiso calc R 1 1 . .
    C C7 0.5933(2) 0.43160(13) 0.61400(14) 0.0189(4) Uani d . 1 1 . .
    C C8 0.5640(2) 0.50400(13) 0.70085(14) 0.0176(4) Uani d . 1 1 . .
    C C9 0.4789(2) 0.45188(14) 0.76106(14) 0.0193(4) Uani d . 1 1 . .
    H H9A 0.4461 0.3752 0.7488 0.023 Uiso calc R 1 1 . .
    C C10 0.4427(2) 0.51314(14) 0.83887(14) 0.0199(4) Uani d . 1 1 . .
    C C11 0.4892(2) 0.62476(14) 0.86136(14) 0.0220(4) Uani d . 1 1 . .
    H H11A 0.4637 0.6657 0.9155 0.026 Uiso calc R 1 1 . .
    C C12 0.5748(2) 0.67311(13) 0.80072(15) 0.0209(4) Uani d . 1 1 . .
    C C13 0.6110(2) 0.61631(13) 0.72018(14) 0.0198(4) Uani d . 1 1 . .
    H H13A 0.6670 0.6531 0.6786 0.024 Uiso calc R 1 1 . .
    C C14 1.0699(2) 0.20335(13) 0.34280(14) 0.0176(4) Uani d . 1 1 . .
    C C15 1.0969(2) 0.10340(13) 0.37607(13) 0.0166(4) Uani d . 1 1 . .
    C C16 0.9761(2) 0.00384(13) 0.33703(14) 0.0174(4) Uani d . 1 1 . .
    H H16A 0.8773 -0.0044 0.2848 0.021 Uiso calc R 1 1 . .
    C C17 1.0032(2) -0.08325(13) 0.37609(14) 0.0168(4) Uani d . 1 1 . .
    C C18 1.1434(2) -0.07612(13) 0.45135(14) 0.0186(4) Uani d . 1 1 . .
    H H18A 1.1593 -0.1370 0.4768 0.022 Uiso calc R 1 1 . .
    C C19 1.2601(2) 0.02450(13) 0.48797(13) 0.0170(4) Uani d . 1 1 . .
    C C20 1.2409(2) 0.11451(13) 0.45224(13) 0.0170(4) Uani d . 1 1 . .
    H H20A 1.3243 0.1823 0.4792 0.020 Uiso calc R 1 1 . .
    N N100 0.22811(19) 0.79060(12) 0.08484(12) 0.0261(4) Uani d . 1 1 . .
    H H10P 0.2155 0.7935 0.0140 0.031 Uiso calc R 1 1 . .
    C C101 0.1711(3) 0.87782(16) 0.13073(18) 0.0390(6) Uani d . 1 1 . .
    H H10A 0.2443 0.9491 0.1326 0.047 Uiso calc R 1 1 . .
    H H10B 0.1762 0.8753 0.2053 0.047 Uiso calc R 1 1 . .
    C C102 0.0024(3) 0.8674(2) 0.0680(2) 0.0595(7) Uani d . 1 1 . .
    H H10C -0.0289 0.9261 0.1014 0.089 Uiso calc R 1 1 . .
    H H10D -0.0711 0.7976 0.0670 0.089 Uiso calc R 1 1 . .
    H H10E -0.0029 0.8717 -0.0055 0.089 Uiso calc R 1 1 . .
    C C103 0.1294(3) 0.67768(15) 0.08118(17) 0.0356(5) Uani d . 1 1 . .
    H H10F 0.0170 0.6640 0.0370 0.043 Uiso calc R 1 1 . .
    H H10G 0.1708 0.6253 0.0455 0.043 Uiso calc R 1 1 . .
    C C104 0.1301(3) 0.65733(18) 0.18919(19) 0.0483(6) Uani d . 1 1 . .
    H H10H 0.0635 0.5827 0.1804 0.072 Uiso calc R 1 1 . .
    H H10I 0.0867 0.7076 0.2246 0.072 Uiso calc R 1 1 . .
    H H10J 0.2404 0.6685 0.2329 0.072 Uiso calc R 1 1 . .
    C C105 0.4047(2) 0.81232(17) 0.13686(16) 0.0355(5) Uani d . 1 1 . .
    H H10K 0.4334 0.7480 0.1117 0.043 Uiso calc R 1 1 . .
    H H10L 0.4280 0.8243 0.2153 0.043 Uiso calc R 1 1 . .
    C C106 0.5073(3) 0.91023(18) 0.11218(17) 0.0456(6) Uani d . 1 1 . .
    H H10M 0.6212 0.9213 0.1476 0.068 Uiso calc R 1 1 . .
    H H10N 0.4809 0.9744 0.1383 0.068 Uiso calc R 1 1 . .
    H H10O 0.4863 0.8982 0.0347 0.068 Uiso calc R 1 1 . .
loop_
    _atom_site_aniso_label
    _atom_site_aniso_U_11
    _atom_site_aniso_U_22
    _atom_site_aniso_U_33
    _atom_site_aniso_U_12
    _atom_site_aniso_U_13
    _atom_site_aniso_U_23
    S1 0.0226(3) 0.0190(2) 0.0165(2) 0.00746(18) 0.0059(2) 0.00580(18)
    O1 0.0280(8) 0.0239(7) 0.0267(8) 0.0091(6) 0.0123(6) 0.0122(6)
    O2 0.0251(8) 0.0297(7) 0.0161(7) 0.0102(6) 0.0017(6) 0.0040(5)
    O3 0.0382(9) 0.0167(7) 0.0389(9) 0.0000(6) 0.0229(7) 0.0002(6)
    O4 0.0561(10) 0.0260(8) 0.0365(9) 0.0065(7) 0.0256(8) 0.0098(6)
    O5 0.0544(11) 0.0416(9) 0.0526(10) 0.0203(8) 0.0401(9) 0.0142(8)
    O6 0.0566(11) 0.0248(8) 0.0472(10) 0.0089(7) 0.0299(8) -0.0048(7)
    O7 0.0565(10) 0.0213(7) 0.0529(10) 0.0103(7) 0.0336(9) 0.0116(7)
    O8 0.0245(7) 0.0144(6) 0.0221(7) 0.0037(5) 0.0052(6) 0.0039(5)
    O9 0.0339(8) 0.0145(7) 0.0436(9) 0.0064(6) 0.0071(7) 0.0098(6)
    O10 0.0194(8) 0.0227(7) 0.0343(8) 0.0022(6) 0.0048(6) 0.0043(6)
    O11 0.0352(8) 0.0266(7) 0.0286(8) 0.0061(6) 0.0020(7) 0.0155(6)
    O12 0.0196(7) 0.0195(7) 0.0305(8) 0.0026(5) 0.0051(6) 0.0044(6)
    N1 0.0228(9) 0.0109(7) 0.0210(8) 0.0035(6) 0.0074(7) 0.0021(6)
    N2 0.0263(10) 0.0307(9) 0.0228(9) 0.0073(7) 0.0088(8) 0.0081(7)
    N3 0.0250(10) 0.0209(8) 0.0377(11) 0.0072(7) 0.0131(8) 0.0020(8)
    N4 0.0223(9) 0.0173(7) 0.0180(8) 0.0080(6) 0.0051(7) 0.0045(6)
    N5 0.0262(10) 0.0159(8) 0.0207(9) 0.0032(7) 0.0096(7) 0.0034(6)
    N6 0.0239(9) 0.0171(8) 0.0210(9) 0.0072(6) 0.0064(7) 0.0037(6)
    C1 0.0172(10) 0.0182(9) 0.0136(9) 0.0068(7) 0.0010(8) 0.0036(7)
    C2 0.0200(10) 0.0185(9) 0.0169(10) 0.0047(7) 0.0041(8) 0.0069(7)
    C3 0.0197(10) 0.0128(8) 0.0204(10) 0.0038(7) 0.0030(8) 0.0048(7)
    C4 0.0150(9) 0.0178(9) 0.0168(10) 0.0054(7) 0.0018(8) 0.0037(7)
    C5 0.0209(10) 0.0171(9) 0.0232(10) 0.0051(7) 0.0083(8) 0.0068(8)
    C6 0.0232(10) 0.0143(9) 0.0222(10) 0.0063(7) 0.0057(8) 0.0049(7)
    C7 0.0167(10) 0.0169(9) 0.0208(10) 0.0042(7) 0.0039(8) 0.0039(7)
    C8 0.0147(9) 0.0175(9) 0.0180(10) 0.0049(7) 0.0022(8) 0.0029(7)
    C9 0.0168(10) 0.0178(9) 0.0205(10) 0.0042(7) 0.0024(8) 0.0045(7)
    C10 0.0156(10) 0.0251(10) 0.0179(10) 0.0050(7) 0.0045(8) 0.0067(8)
    C11 0.0201(10) 0.0239(10) 0.0213(10) 0.0084(8) 0.0058(8) 0.0027(8)
    C12 0.0181(10) 0.0170(9) 0.0260(11) 0.0064(7) 0.0048(8) 0.0032(8)
    C13 0.0176(10) 0.0184(9) 0.0232(10) 0.0047(7) 0.0073(8) 0.0052(8)
    C14 0.0178(10) 0.0161(9) 0.0220(10) 0.0051(7) 0.0108(8) 0.0056(7)
    C15 0.0205(10) 0.0163(9) 0.0151(9) 0.0058(7) 0.0091(8) 0.0041(7)
    C16 0.0186(10) 0.0182(9) 0.0171(9) 0.0070(7) 0.0078(8) 0.0035(7)
    C17 0.0200(10) 0.0134(8) 0.0165(10) 0.0031(7) 0.0089(8) 0.0009(7)
    C18 0.0254(11) 0.0153(9) 0.0193(10) 0.0081(7) 0.0114(8) 0.0059(7)
    C19 0.0171(10) 0.0199(9) 0.0149(9) 0.0067(7) 0.0055(8) 0.0045(7)
    C20 0.0206(10) 0.0153(8) 0.0164(10) 0.0046(7) 0.0096(8) 0.0030(7)
    N100 0.0316(10) 0.0294(9) 0.0178(9) 0.0109(7) 0.0082(8) 0.0051(7)
    C101 0.0514(15) 0.0340(12) 0.0410(14) 0.0219(11) 0.0225(12) 0.0080(10)
    C102 0.0512(18) 0.0747(19) 0.076(2) 0.0408(15) 0.0293(15) 0.0307(15)
    C103 0.0432(14) 0.0290(11) 0.0350(13) 0.0087(10) 0.0163(11) 0.0073(9)
    C104 0.0536(16) 0.0516(15) 0.0494(16) 0.0169(12) 0.0232(13) 0.0281(12)
    C105 0.0306(13) 0.0507(14) 0.0224(12) 0.0139(10) 0.0034(10) 0.0080(10)
    C106 0.0334(14) 0.0634(16) 0.0289(13) 0.0030(11) 0.0069(11) 0.0072(11)
_geom_special_details
;
All e.s.d.'s (except the e.s.d. in the dihedral angle between two l.s. planes)
are estimated using the full covariance matrix. The cell e.s.d.'s are taken
into account individually in the estimation of e.s.d.'s in distances, angles
and torsion angles; correlations between e.s.d.'s in cell parameters are only
used when they are defined by crystal symmetry. An approximate (isotropic)
treatment of cell e.s.d.'s is used for estimating e.s.d.'s involving l.s.
planes.
;
loop_
    _geom_bond_atom_site_label_1
    _geom_bond_atom_site_label_2
    _geom_bond_site_symmetry_2
    _geom_bond_distance
    _geom_bond_publ_flag
    S1 O1 . 1.4421(12) ?
    S1 O2 . 1.4584(12) ?
    S1 N4 . 1.6053(14) ?
    S1 C1 . 1.7708(18) ?
    O3 C7 . 1.2203(19) ?
    O4 N2 . 1.2251(18) ?
    O5 N2 . 1.2255(19) ?
    O6 N3 . 1.2218(19) ?
    O7 N3 . 1.2253(19) ?
    O8 C14 . 1.2468(19) ?
    O9 N5 . 1.2242(18) ?
    O10 N5 . 1.2288(18) ?
    O11 N6 . 1.2272(17) ?
    O12 N6 . 1.2245(17) ?
    N1 C7 . 1.358(2) ?
    N1 C4 . 1.410(2) ?
    N1 H1A . 0.8800 ?
    N2 C10 . 1.474(2) ?
    N3 C12 . 1.479(2) ?
    N4 C14 . 1.340(2) ?
    N5 C17 . 1.481(2) ?
    N6 C19 . 1.474(2) ?
    C1 C2 . 1.387(2) ?
    C1 C6 . 1.388(2) ?
    C2 C3 . 1.379(2) ?
    C2 H2A . 0.9500 ?
    C3 C4 . 1.399(2) ?
    C3 H3A . 0.9500 ?
    C4 C5 . 1.397(2) ?
    C5 C6 . 1.379(2) ?
    C5 H5A . 0.9500 ?
    C6 H6A . 0.9500 ?
    C7 C8 . 1.511(2) ?
    C8 C9 . 1.389(2) ?
    C8 C13 . 1.391(2) ?
    C9 C10 . 1.380(2) ?
    C9 H9A . 0.9500 ?
    C10 C11 . 1.381(2) ?
    C11 C12 . 1.376(2) ?
    C11 H11A . 0.9500 ?
    C12 C13 . 1.377(2) ?
    C13 H13A . 0.9500 ?
    C14 C15 . 1.515(2) ?
    C15 C16 . 1.388(2) ?
    C15 C20 . 1.389(2) ?
    C16 C17 . 1.387(2) ?
    C16 H16A . 0.9500 ?
    C17 C18 . 1.373(2) ?
    C18 C19 . 1.381(2) ?
    C18 H18A . 0.9500 ?
    C19 C20 . 1.383(2) ?
    C20 H20A . 0.9500 ?
    N100 C101 . 1.496(2) ?
    N100 C105 . 1.502(2) ?
    N100 C103 . 1.507(2) ?
    N100 H10P . 0.9300 ?
    C101 C102 . 1.503(3) ?
    C101 H10A . 0.9900 ?
    C101 H10B . 0.9900 ?
    C102 H10C . 0.9800 ?
    C102 H10D . 0.9800 ?
    C102 H10E . 0.9800 ?
    C103 C104 . 1.505(3) ?
    C103 H10F . 0.9900 ?
    C103 H10G . 0.9900 ?
    C104 H10H . 0.9800 ?
    C104 H10I . 0.9800 ?
    C104 H10J . 0.9800 ?
    C105 C106 . 1.517(3) ?
    C105 H10K . 0.9900 ?
    C105 H10L . 0.9900 ?
    C106 H10M . 0.9800 ?
    C106 H10N . 0.9800 ?
    C106 H10O . 0.9800 ?
loop_
    _geom_angle_atom_site_label_1
    _geom_angle_atom_site_label_2
    _geom_angle_atom_site_label_3
    _geom_angle_site_symmetry_1
    _geom_angle_site_symmetry_3
    _geom_angle
    _geom_angle_publ_flag
    O1 S1 O2 . . 114.78(8) ?
    O1 S1 N4 . . 114.71(8) ?
    O2 S1 N4 . . 105.36(7) ?
    O1 S1 C1 . . 108.37(8) ?
    O2 S1 C1 . . 106.53(8) ?
    N4 S1 C1 . . 106.51(8) ?
    C7 N1 C4 . . 126.94(14) ?
    C7 N1 H1A . . 116.5 ?
    C4 N1 H1A . . 116.5 ?
    O4 N2 O5 . . 123.33(16) ?
    O4 N2 C10 . . 118.61(15) ?
    O5 N2 C10 . . 118.05(15) ?
    O6 N3 O7 . . 124.04(16) ?
    O6 N3 C12 . . 118.00(16) ?
    O7 N3 C12 . . 117.95(15) ?
    C14 N4 S1 . . 116.77(12) ?
    O9 N5 O10 . . 124.93(14) ?
    O9 N5 C17 . . 117.63(16) ?
    O10 N5 C17 . . 117.43(14) ?
    O12 N6 O11 . . 124.18(16) ?
    O12 N6 C19 . . 118.27(14) ?
    O11 N6 C19 . . 117.55(14) ?
    C2 C1 C6 . . 119.86(16) ?
    C2 C1 S1 . . 120.83(13) ?
    C6 C1 S1 . . 119.30(13) ?
    C3 C2 C1 . . 119.70(16) ?
    C3 C2 H2A . . 120.2 ?
    C1 C2 H2A . . 120.2 ?
    C2 C3 C4 . . 120.64(16) ?
    C2 C3 H3A . . 119.7 ?
    C4 C3 H3A . . 119.7 ?
    C5 C4 C3 . . 119.39(16) ?
    C5 C4 N1 . . 123.68(15) ?
    C3 C4 N1 . . 116.91(15) ?
    C6 C5 C4 . . 119.44(16) ?
    C6 C5 H5A . . 120.3 ?
    C4 C5 H5A . . 120.3 ?
    C5 C6 C1 . . 120.93(16) ?
    C5 C6 H6A . . 119.5 ?
    C1 C6 H6A . . 119.5 ?
    O3 C7 N1 . . 123.77(16) ?
    O3 C7 C8 . . 118.86(16) ?
    N1 C7 C8 . . 117.37(14) ?
    C9 C8 C13 . . 119.55(16) ?
    C9 C8 C7 . . 116.10(15) ?
    C13 C8 C7 . . 124.31(16) ?
    C10 C9 C8 . . 119.00(16) ?
    C10 C9 H9A . . 120.5 ?
    C8 C9 H9A . . 120.5 ?
    C9 C10 C11 . . 123.09(16) ?
    C9 C10 N2 . . 118.65(15) ?
    C11 C10 N2 . . 118.23(16) ?
    C12 C11 C10 . . 115.99(16) ?
    C12 C11 H11A . . 122.0 ?
    C10 C11 H11A . . 122.0 ?
    C11 C12 C13 . . 123.60(16) ?
    C11 C12 N3 . . 118.04(16) ?
    C13 C12 N3 . . 118.36(16) ?
    C12 C13 C8 . . 118.73(16) ?
    C12 C13 H13A . . 120.6 ?
    C8 C13 H13A . . 120.6 ?
    O8 C14 N4 . . 129.16(16) ?
    O8 C14 C15 . . 116.86(16) ?
    N4 C14 C15 . . 113.96(14) ?
    C16 C15 C20 . . 120.30(15) ?
    C16 C15 C14 . . 120.81(16) ?
    C20 C15 C14 . . 118.73(15) ?
    C17 C16 C15 . . 118.37(17) ?
    C17 C16 H16A . . 120.8 ?
    C15 C16 H16A . . 120.8 ?
    C18 C17 C16 . . 123.38(16) ?
    C18 C17 N5 . . 118.55(15) ?
    C16 C17 N5 . . 118.00(16) ?
    C17 C18 C19 . . 116.22(16) ?
    C17 C18 H18A . . 121.9 ?
    C19 C18 H18A . . 121.9 ?
    C18 C19 C20 . . 123.31(17) ?
    C18 C19 N6 . . 118.34(15) ?
    C20 C19 N6 . . 118.28(15) ?
    C19 C20 C15 . . 118.41(15) ?
    C19 C20 H20A . . 120.8 ?
    C15 C20 H20A . . 120.8 ?
    C101 N100 C105 . . 112.12(15) ?
    C101 N100 C103 . . 114.20(16) ?
    C105 N100 C103 . . 112.11(15) ?
    C101 N100 H10P . . 105.9 ?
    C105 N100 H10P . . 105.9 ?
    C103 N100 H10P . . 105.9 ?
    N100 C101 C102 . . 112.84(18) ?
    N100 C101 H10A . . 109.0 ?
    C102 C101 H10A . . 109.0 ?
    N100 C101 H10B . . 109.0 ?
    C102 C101 H10B . . 109.0 ?
    H10A C101 H10B . . 107.8 ?
    C101 C102 H10C . . 109.5 ?
    C101 C102 H10D . . 109.5 ?
    H10C C102 H10D . . 109.5 ?
    C101 C102 H10E . . 109.5 ?
    H10C C102 H10E . . 109.5 ?
    H10D C102 H10E . . 109.5 ?
    C104 C103 N100 . . 114.20(17) ?
    C104 C103 H10F . . 108.7 ?
    N100 C103 H10F . . 108.7 ?
    C104 C103 H10G . . 108.7 ?
    N100 C103 H10G . . 108.7 ?
    H10F C103 H10G . . 107.6 ?
    C103 C104 H10H . . 109.5 ?
    C103 C104 H10I . . 109.5 ?
    H10H C104 H10I . . 109.5 ?
    C103 C104 H10J . . 109.5 ?
    H10H C104 H10J . . 109.5 ?
    H10I C104 H10J . . 109.5 ?
    N100 C105 C106 . . 112.26(17) ?
    N100 C105 H10K . . 109.2 ?
    C106 C105 H10K . . 109.2 ?
    N100 C105 H10L . . 109.2 ?
    C106 C105 H10L . . 109.2 ?
    H10K C105 H10L . . 107.9 ?
    C105 C106 H10M . . 109.5 ?
    C105 C106 H10N . . 109.5 ?
    H10M C106 H10N . . 109.5 ?
    C105 C106 H10O . . 109.5 ?
    H10M C106 H10O . . 109.5 ?
    H10N C106 H10O . . 109.5 ?
loop_
    _geom_torsion_atom_site_label_1
    _geom_torsion_atom_site_label_2
    _geom_torsion_atom_site_label_3
    _geom_torsion_atom_site_label_4
    _geom_torsion_site_symmetry_1
    _geom_torsion_site_symmetry_2
    _geom_torsion_site_symmetry_3
    _geom_torsion_site_symmetry_4
    _geom_torsion
    _geom_torsion_publ_flag
    O1 S1 N4 C14 . . . . 59.63(15) ?
    O2 S1 N4 C14 . . . . -173.15(13) ?
    C1 S1 N4 C14 . . . . -60.25(14) ?
    O1 S1 C1 C2 . . . . 20.61(16) ?
    O2 S1 C1 C2 . . . . -103.39(14) ?
    N4 S1 C1 C2 . . . . 144.52(14) ?
    O1 S1 C1 C6 . . . . -160.73(13) ?
    O2 S1 C1 C6 . . . . 75.26(15) ?
    N4 S1 C1 C6 . . . . -36.83(16) ?
    C6 C1 C2 C3 . . . . 0.8(2) ?
    S1 C1 C2 C3 . . . . 179.47(14) ?
    C1 C2 C3 C4 . . . . 0.6(3) ?
    C2 C3 C4 C5 . . . . -1.2(3) ?
    C2 C3 C4 N1 . . . . 177.44(16) ?
    C7 N1 C4 C5 . . . . -11.5(3) ?
    C7 N1 C4 C3 . . . . 169.93(16) ?
    C3 C4 C5 C6 . . . . 0.3(3) ?
    N1 C4 C5 C6 . . . . -178.26(16) ?
    C4 C5 C6 C1 . . . . 1.2(3) ?
    C2 C1 C6 C5 . . . . -1.7(3) ?
    S1 C1 C6 C5 . . . . 179.59(14) ?
    C4 N1 C7 O3 . . . . -0.3(3) ?
    C4 N1 C7 C8 . . . . -179.45(15) ?
    O3 C7 C8 C9 . . . . 9.1(2) ?
    N1 C7 C8 C9 . . . . -171.69(15) ?
    O3 C7 C8 C13 . . . . -168.29(17) ?
    N1 C7 C8 C13 . . . . 10.9(3) ?
    C13 C8 C9 C10 . . . . 0.1(3) ?
    C7 C8 C9 C10 . . . . -177.50(16) ?
    C8 C9 C10 C11 . . . . -1.0(3) ?
    C8 C9 C10 N2 . . . . 177.07(15) ?
    O4 N2 C10 C9 . . . . 11.8(2) ?
    O5 N2 C10 C9 . . . . -169.00(17) ?
    O4 N2 C10 C11 . . . . -170.03(16) ?
    O5 N2 C10 C11 . . . . 9.2(2) ?
    C9 C10 C11 C12 . . . . 0.3(3) ?
    N2 C10 C11 C12 . . . . -177.79(16) ?
    C10 C11 C12 C13 . . . . 1.4(3) ?
    C10 C11 C12 N3 . . . . -179.29(15) ?
    O6 N3 C12 C11 . . . . 15.4(2) ?
    O7 N3 C12 C11 . . . . -165.52(17) ?
    O6 N3 C12 C13 . . . . -165.24(17) ?
    O7 N3 C12 C13 . . . . 13.8(2) ?
    C11 C12 C13 C8 . . . . -2.4(3) ?
    N3 C12 C13 C8 . . . . 178.36(15) ?
    C9 C8 C13 C12 . . . . 1.5(3) ?
    C7 C8 C13 C12 . . . . 178.89(16) ?
    S1 N4 C14 O8 . . . . -4.3(3) ?
    S1 N4 C14 C15 . . . . 173.89(11) ?
    O8 C14 C15 C16 . . . . 156.24(16) ?
    N4 C14 C15 C16 . . . . -22.2(2) ?
    O8 C14 C15 C20 . . . . -19.3(2) ?
    N4 C14 C15 C20 . . . . 162.27(15) ?
    C20 C15 C16 C17 . . . . 0.1(2) ?
    C14 C15 C16 C17 . . . . -175.36(15) ?
    C15 C16 C17 C18 . . . . -0.1(3) ?
    C15 C16 C17 N5 . . . . 176.81(14) ?
    O9 N5 C17 C18 . . . . -20.4(2) ?
    O10 N5 C17 C18 . . . . 158.70(16) ?
    O9 N5 C17 C16 . . . . 162.53(15) ?
    O10 N5 C17 C16 . . . . -18.3(2) ?
    C16 C17 C18 C19 . . . . 0.2(3) ?
    N5 C17 C18 C19 . . . . -176.71(15) ?
    C17 C18 C19 C20 . . . . -0.3(3) ?
    C17 C18 C19 N6 . . . . 176.70(15) ?
    O12 N6 C19 C18 . . . . 156.51(16) ?
    O11 N6 C19 C18 . . . . -24.3(2) ?
    O12 N6 C19 C20 . . . . -26.3(2) ?
    O11 N6 C19 C20 . . . . 152.85(16) ?
    C18 C19 C20 C15 . . . . 0.3(3) ?
    N6 C19 C20 C15 . . . . -176.66(15) ?
    C16 C15 C20 C19 . . . . -0.2(2) ?
    C14 C15 C20 C19 . . . . 175.33(15) ?
    C105 N100 C101 C102 . . . . 170.41(18) ?
    C103 N100 C101 C102 . . . . -60.7(2) ?
    C101 N100 C103 C104 . . . . -62.2(2) ?
    C105 N100 C103 C104 . . . . 66.7(2) ?
    C101 N100 C105 C106 . . . . -67.0(2) ?
    C103 N100 C105 C106 . . . . 163.00(17) ?
loop_
    _geom_hbond_atom_site_label_D
    _geom_hbond_atom_site_label_H
    _geom_hbond_atom_site_label_A
    _geom_hbond_site_symmetry_A
    _geom_hbond_distance_DH
    _geom_hbond_distance_HA
    _geom_hbond_distance_DA
    _geom_hbond_angle_DHA
    N1 H1A O8 2_766 0.88 2.00 2.8611(17) 164.5
    N100 H10P O2 2_665 0.93 1.86 2.747(2) 157.8
    C13 H13A O8 2_766 0.95 2.22 3.136(2) 162.4
    C3 H3A O8 2_766 0.95 2.45 3.221(2) 138.7
    C6 H6A O11 2_756 0.95 2.38 3.215(2) 146.6
    C9 H9A O10 2_656 0.95 2.48 3.384(2) 159.4
    C20 H20A O3 1_655 0.95 2.31 3.225(2) 162.8
data_global
_journal_date_recd_electronic     2012-11-12
_journal_date_accepted     2012-12-08
_journal_name_full     'Acta Crystallographica, Section E'
_journal_year     2013
_journal_volume     69
_journal_issue      1
_journal_page_first     o97
_journal_page_last     o97
_journal_paper_category     QO
_journal_paper_doi     10.1107/S1600536812050180
_journal_coeditor_code     PV2607
_publ_contact_author_name     'Dr. Humaira Masood Siddiqi'
_publ_contact_author_address
;
Department of Chemistry, Quaid-I-Azam University, Islamabad 45320, Pakistan
;
_publ_contact_author_email     humaira_siddiqi@yahoo.com
_publ_contact_author_fax        .92E-306
_publ_contact_author_phone        .92E-306
_publ_section_title
;
Triethylammonium
4-(3,5-dinitrobenzamido)-<i>N</i>-(3,5-dinitrobenzoyl)benzenesulfonamidate
;
loop_
    _publ_author_name
    _publ_author_address
    'Ghulam Waris'
;
Department of Chemistry, Quaid-I-Azam University,
Islamabad 45320, Pakistan
;
    'Humaira Masood Siddiqi'
;
Department of Chemistry, Quaid-I-Azam University,
Islamabad 45320, Pakistan
;
    'Ulrich Fl\"orke'
;
Universit\"at Paderborn, Warburgerstrasse 100, D-33098 Paderborn,
Germany
;
    'Rizwan Hussain'
;
NESCOM, PO Box 2216
Islamabad
Pakistan
;
    'M. Saeed Butt'
;
Department of Chemistry, Quaid-I-Azam University,
Islamabad 45320, Pakistan
;
