# Supplementary material for: Triethyl­ammonium 4-(3,5-dinitro­benzamido)-N-(3,5-dinitro­benzo­yl)benzene­sulfonamidate
Source: Acta Crystallogr Sect E Struct Rep Online. 2012 Dec 15;69(Pt 1):o97. doi: 10.1107/S1600536812050180 (PMC3588331; doi:10.1107/S1600536812050180)
Supplement: Supplementary file 2 [file e-69-00o97-Isup2.hkl]

# 
# h,k,l, Fc-squared, Fo-squared, sigma(Fo-squared) and status flag 
# 
data_I
_shelx_title ' (C6 H16 N)(C20 H11 N6 O12 S) in P-1' 
_shelx_refln_list_code          4 
_shelx_F_calc_maximum      227.15 
_exptl_crystal_F_000       688.00 
_reflns_d_resolution_high  0.7601 
 
loop_ 
 _symmetry_equiv_pos_as_xyz 
 'x, y, z' 
 '-x, -y, -z' 
 
_cell_length_a     9.1046 
_cell_length_b    13.2050 
_cell_length_c    13.3427 
_cell_angle_alpha  98.854 
_cell_angle_beta  105.147 
_cell_angle_gamma 105.494 
 
_shelx_F_squared_multiplier     1.000 
 
loop_ 
 _refln_index_h 
 _refln_index_k 
 _refln_index_l 
 _refln_F_squared_calc 
 _refln_F_squared_meas 
 _refln_F_squared_sigma 
 _refln_observed_status 
   1   0   0      168.04      150.39      3.60 o 
   2   0   0      340.40      330.00     15.18 o 
   3   0   0       75.87       77.12      6.67 o 
   4   0   0       98.21       75.20      7.72 o 
   5   0   0      533.02      503.58     18.28 o 
   6   0   0      256.68      263.35     16.98 o 
   7   0   0      223.54      211.12     26.18 o 
   8   0   0      335.59      360.39     42.99 o 
   9   0   0        2.12       -4.47     10.28 o 
  10   0   0        7.55        4.04     14.34 o 
 -11   1   0       22.58        9.41     17.82 o 
 -10   1   0        0.62        5.21     13.68 o 
  -9   1   0        0.37        3.84     11.34 o 
  -8   1   0      610.18      645.14     55.96 o 
  -7   1   0        2.97        5.04      9.69 o 
  -6   1   0       11.99       12.14      5.29 o 
  -5   1   0        7.08        9.12      4.33 o 
  -4   1   0     1907.47     2065.23     31.93 o 
  -3   1   0      839.84      927.71     18.07 o 
  -2   1   0      955.70      849.64     14.54 o 
  -1   1   0      650.54      623.77     15.44 o 
   0   1   0      702.62      701.87      9.03 o 
   1   1   0     2828.33     2537.10     90.46 o 
   2   1   0     5371.91     5183.09    149.19 o 
   3   1   0       15.63       13.47      4.16 o 
   4   1   0      228.87      223.98     12.51 o 
   5   1   0     2533.56     2578.78     44.16 o 
   6   1   0      442.86      424.21     20.24 o 
   7   1   0       87.42       85.76     17.79 o 
   8   1   0       45.20       22.72     12.93 o 
   9   1   0        2.76       -0.26     11.06 o 
  10   1   0        2.58       20.42     17.46 o 
 -11   2   0        6.54       -1.47     17.89 o 
 -10   2   0       24.77       22.89     14.78 o 
  -9   2   0       26.48       12.26     15.61 o 
  -8   2   0      262.93      283.86     41.90 o 
  -7   2   0        3.70        3.38      9.62 o 
  -6   2   0        4.98        6.40      9.34 o 
  -5   2   0      324.87      326.60     12.52 o 
  -4   2   0     1874.13     1945.01     27.34 o 
  -3   2   0      101.47       70.13      5.68 o 
  -2   2   0     1961.22     2009.32     56.22 o 
  -1   2   0      985.88      940.26     12.95 o 
   0   2   0      907.98      936.74     13.94 o 
   1   2   0    14816.13    14326.84    406.86 o 
   2   2   0      110.55      117.29      8.20 o 
   3   2   0      453.74      427.35     16.24 o 
   4   2   0        1.36        2.63      3.92 o 
   5   2   0      548.01      521.20     21.87 o 
   6   2   0     1427.14     1406.34     38.29 o 
   7   2   0     1720.01     1795.80    104.45 o 
   8   2   0        1.05       13.34     11.73 o 
   9   2   0        2.13        8.80     11.32 o 
  10   2   0       25.37       31.52     18.91 o 
 -11   3   0        3.06        6.06     16.97 o 
 -10   3   0      198.88      187.06     39.75 o 
  -9   3   0       43.30       36.34     19.31 o 
  -8   3   0      129.31      122.44     28.68 o 
  -7   3   0       74.96       59.73     19.11 o 
  -6   3   0      313.23      386.13     34.82 o 
  -5   3   0      451.76      494.45     34.85 o 
  -4   3   0       53.24       60.10      6.17 o 
  -3   3   0     2642.52     2828.89     35.36 o 
  -2   3   0      505.99      491.05     15.80 o 
  -1   3   0     1737.17     1689.86     20.97 o 
   0   3   0     1087.03      991.87     17.84 o 
   1   3   0      114.89      112.21      7.99 o 
   2   3   0     2734.85     2716.96     86.32 o 
   3   3   0       88.05       60.89      8.42 o 
   4   3   0      735.25      678.56     24.24 o 
   5   3   0      378.70      374.44     20.03 o 
   6   3   0      182.73      190.51     17.14 o 
   7   3   0      335.62      297.07     32.88 o 
   8   3   0      454.46      412.44     38.48 o 
   9   3   0        0.16        7.06     12.23 o 
  10   3   0       14.53       14.84     15.84 o 
 -11   4   0        0.06       -9.75      9.75 o 
 -10   4   0      146.84      161.48     36.26 o 
  -9   4   0        0.04        1.82     10.91 o 
  -8   4   0       68.53       83.14     22.64 o 
  -7   4   0        0.29        5.75      9.61 o 
  -6   4   0      632.55      637.96     43.24 o 
  -5   4   0      413.39      477.30     22.32 o 
  -4   4   0     1243.36     1166.21     25.63 o 
  -3   4   0      281.37      273.93     11.15 o 
  -2   4   0     2738.61     2693.92     30.83 o 
  -1   4   0      233.63      226.19      9.34 o 
   0   4   0      124.71      108.37      7.84 o 
   1   4   0     1180.44     1058.21     23.89 o 
   2   4   0      834.13      815.91     23.51 o 
   3   4   0      291.76      299.36     16.06 o 
   4   4   0       12.50       17.19      6.35 o 
   5   4   0      367.72      337.96     20.38 o 
   6   4   0     1603.73     1603.56     45.58 o 
   7   4   0       22.43       26.82     12.86 o 
   8   4   0      421.50      438.99     38.44 o 
   9   4   0      197.12      182.85     32.71 o 
 -11   5   0      161.68      179.29     39.56 o 
 -10   5   0      409.63      419.60     48.80 o 
  -9   5   0      215.21      166.18     33.88 o 
  -8   5   0       88.80       72.25     22.05 o 
  -7   5   0       44.32       35.82     14.69 o 
  -6   5   0      644.08      645.15     19.42 o 
  -5   5   0      944.61      908.38     28.71 o 
  -4   5   0      313.95      312.89     21.06 o 
  -3   5   0     5458.46     5619.89     51.50 o 
  -2   5   0      255.86      308.05     11.81 o 
  -1   5   0     3895.47     3944.20     64.43 o 
   0   5   0     1160.19     1319.44     43.46 o 
   1   5   0      512.67      585.42     19.66 o 
   2   5   0      981.54      927.92     27.07 o 
   3   5   0      982.85     1046.80     31.18 o 
   4   5   0      480.74      454.45     22.71 o 
   5   5   0      997.99      983.20     35.24 o 
   6   5   0       30.82       32.34      9.54 o 
   7   5   0      540.79      594.13     42.53 o 
   8   5   0      171.57      153.50     28.04 o 
   9   5   0      308.67      333.11     43.07 o 
 -11   6   0        5.24      -12.67     13.61 o 
 -10   6   0      121.27      108.34     29.89 o 
  -9   6   0      196.74      207.33     36.72 o 
  -8   6   0      270.94      257.14     27.39 o 
  -7   6   0      246.47      241.31     23.27 o 
  -6   6   0        0.55        4.37      4.22 o 
  -5   6   0       58.14       55.79      7.96 o 
  -4   6   0      383.03      366.61     15.39 o 
  -3   6   0     2211.19     2118.10     46.08 o 
  -2   6   0       63.93       53.65      6.62 o 
  -1   6   0        7.30        9.71      4.11 o 
   0   6   0     4020.49     4441.28     52.99 o 
   1   6   0     2422.37     2535.59     43.57 o 
   2   6   0        5.58        0.06      3.72 o 
   3   6   0        5.09        6.98      5.54 o 
   4   6   0      667.29      637.35     28.18 o 
   5   6   0        4.26       -1.31      5.82 o 
   6   6   0      385.82      396.73     26.22 o 
   7   6   0      480.01      456.73     40.38 o 
   8   6   0      323.74      304.27     39.62 o 
 -11   7   0        0.32        7.91     11.05 o 
 -10   7   0        9.21       11.05     10.63 o 
  -9   7   0      201.77      188.59     26.43 o 
  -8   7   0        8.81        2.88      7.48 o 
  -7   7   0       11.19        4.47      9.27 o 
  -6   7   0      318.12      315.83     16.33 o 
  -5   7   0       79.46       81.32     10.68 o 
  -4   7   0     1186.34     1205.49     28.25 o 
  -3   7   0      358.07      351.71     14.99 o 
  -2   7   0      339.34      383.01     15.41 o 
  -1   7   0      754.04      712.84     21.65 o 
   0   7   0      215.43      251.25     14.24 o 
   1   7   0      175.41      205.09     14.96 o 
   2   7   0      172.20      154.46     15.18 o 
   3   7   0      125.28      115.42     14.55 o 
   4   7   0       49.85       54.21     11.06 o 
   5   7   0      110.83      115.02     19.24 o 
   6   7   0      165.97      170.72     20.78 o 
   7   7   0       10.06       15.33     12.82 o 
   8   7   0      144.88      132.29     28.05 o 
 -11   8   0       37.02       31.72     26.40 o 
 -10   8   0       27.15       38.01     14.83 o 
  -9   8   0      305.48      313.14     30.11 o 
  -8   8   0       62.86       76.37     16.27 o 
  -7   8   0       45.45       48.84     13.54 o 
  -6   8   0       57.56       66.92     10.29 o 
  -5   8   0       17.37       12.38      5.80 o 
  -4   8   0        1.32        6.66      4.48 o 
  -3   8   0      315.45      295.46     14.65 o 
  -2   8   0       48.85       57.42      8.08 o 
  -1   8   0      289.57      257.18     14.53 o 
   0   8   0       14.13       22.83      6.69 o 
   1   8   0      371.61      369.55     19.83 o 
   2   8   0       34.49       35.24     11.46 o 
   3   8   0      232.32      194.20     19.10 o 
   4   8   0      939.42      884.67     36.22 o 
   5   8   0      244.99      216.60     22.94 o 
   6   8   0      128.97      126.91     19.42 o 
   7   8   0      238.82      245.64     35.75 o 
 -11   9   0       12.66       29.97     22.55 o 
 -10   9   0       17.81       19.14     22.00 o 
  -9   9   0        0.15        7.79     16.27 o 
  -8   9   0      145.42      144.11     34.91 o 
  -7   9   0       13.12       21.23     10.25 o 
  -6   9   0      515.18      500.43     22.28 o 
  -5   9   0      361.32      354.56     23.88 o 
  -4   9   0     1554.60     1509.17     34.50 o 
  -3   9   0       99.49      108.38     10.96 o 
  -2   9   0       32.98       41.03      8.03 o 
  -1   9   0      156.81      150.89     13.38 o 
   0   9   0       12.36       13.19      6.16 o 
   1   9   0      127.20      139.43     15.40 o 
   2   9   0      106.24      111.13     14.90 o 
   3   9   0      183.04      212.04     20.67 o 
   4   9   0       53.53       47.13     11.57 o 
   5   9   0        1.28       -1.11      7.48 o 
   6   9   0        4.12        8.32      8.43 o 
   7   9   0        3.95        3.90     15.31 o 
 -11  10   0       19.67        4.93     22.01 o 
 -10  10   0       24.08       56.08     27.51 o 
  -9  10   0      110.50      137.60     37.14 o 
  -8  10   0      163.33      161.01     38.41 o 
  -7  10   0       45.53       42.35     21.59 o 
  -6  10   0      219.15      212.63     22.73 o 
  -5  10   0       22.06       22.95     10.10 o 
  -4  10   0      140.09      114.38     17.85 o 
  -3  10   0       36.06       36.73      7.93 o 
  -2  10   0      125.40      104.22     12.19 o 
  -1  10   0       14.30       24.20      7.45 o 
   0  10   0      404.22      388.02     21.42 o 
   1  10   0      558.78      541.89     26.50 o 
   2  10   0       30.27       27.66      9.03 o 
   3  10   0       53.75       55.00     12.12 o 
   4  10   0        9.24       10.92      8.45 o 
   5  10   0       47.53       49.34     13.00 o 
   6  10   0       46.59       33.74     12.93 o 
 -10  11   0        1.03       -1.62     19.08 o 
  -9  11   0      302.07      342.70     57.22 o 
  -8  11   0      882.50      921.57     75.48 o 
  -7  11   0      671.56      603.47     59.40 o 
  -6  11   0       39.31       45.66     13.39 o 
  -5  11   0      714.20      666.49     37.08 o 
  -4  11   0      255.74      266.86     25.59 o 
  -3  11   0       13.06       10.80      9.90 o 
  -2  11   0      884.17      840.72     42.79 o 
  -1  11   0      938.89      883.12     44.93 o 
   0  11   0      762.11      798.39     31.58 o 
   1  11   0      357.46      335.65     33.54 o 
   2  11   0        7.89        9.33      7.83 o 
   3  11   0       45.28       49.95     12.71 o 
   4  11   0       12.61       15.67      9.43 o 
   5  11   0      173.07      186.23     24.04 o 
   6  11   0        0.87        5.86     11.99 o 
 -10  12   0       11.10        4.24     21.21 o 
  -9  12   0        8.79       -2.63     20.29 o 
  -8  12   0      137.98      113.32     35.26 o 
  -7  12   0      589.44      510.85     56.09 o 
  -6  12   0       20.11       22.08     11.83 o 
  -5  12   0       33.66       38.71     13.28 o 
  -4  12   0      585.62      530.25     35.58 o 
  -3  12   0      215.77      214.50     26.92 o 
  -2  12   0       24.10       28.76     13.06 o 
  -1  12   0       35.85       40.09     13.95 o 
   0  12   0       35.25       34.78     14.27 o 
   1  12   0      203.97      225.96     30.85 o 
   2  12   0       28.05       24.74     12.59 o 
   3  12   0      258.01      276.89     35.64 o 
   4  12   0        2.24       -3.09      9.08 o 
   5  12   0       41.18       34.36     14.59 o 
  -9  13   0       15.76       11.25     24.79 o 
  -8  13   0       14.87       31.11     23.85 o 
  -7  13   0      730.12      759.05     70.16 o 
  -6  13   0      374.12      341.60     31.61 o 
  -5  13   0       71.55       58.82     16.97 o 
  -4  13   0        3.21        2.71      9.17 o 
  -3  13   0      132.28      113.46     21.81 o 
  -2  13   0      166.25      150.07     25.15 o 
  -1  13   0        8.01       20.46     12.78 o 
   0  13   0      535.30      496.97     39.17 o 
   1  13   0        1.56       -6.09      8.60 o 
   2  13   0       34.98       12.21     13.89 o 
   3  13   0      110.99      156.42     28.24 o 
   4  13   0        1.07        2.57     12.35 o 
  -9  14   0       35.35       20.49     22.92 o 
  -8  14   0        0.04        5.03     20.79 o 
  -7  14   0      153.43      160.66     40.67 o 
  -6  14   0        0.62       -1.59      9.55 o 
  -5  14   0        2.37       10.47     10.78 o 
  -4  14   0       23.33       26.52     13.67 o 
  -3  14   0        3.63        5.43     10.15 o 
  -2  14   0       27.82       12.31     10.97 o 
  -1  14   0      709.44      662.23     45.86 o 
   0  14   0       36.95       23.76     14.88 o 
   1  14   0       46.66       58.96     18.89 o 
   2  14   0       27.46       49.03     19.81 o 
   3  14   0        4.83       -5.44     11.28 o 
  -8  15   0       66.65       75.87     33.43 o 
  -7  15   0       91.60      121.35     37.90 o 
  -6  15   0       94.35      107.05     36.59 o 
  -5  15   0       78.93       70.00     19.00 o 
  -4  15   0       13.01        9.24     11.72 o 
  -3  15   0       42.19       44.71     22.90 o 
  -2  15   0        0.01       -2.75     10.68 o 
  -1  15   0        3.23       -1.63     10.82 o 
   0  15   0       22.58       21.32     15.73 o 
   1  15   0      344.50      403.19     45.40 o 
   2  15   0       31.87       32.29     29.69 o 
  -7  16   0       66.73       52.49     26.87 o 
  -6  16   0       60.01       67.11     31.54 o 
  -5  16   0      268.17      294.12     48.66 o 
  -4  16   0      205.85      267.11     36.32 o 
  -3  16   0       15.09       16.86     14.21 o 
  -2  16   0       55.46       72.80     22.07 o 
  -1  16   0       10.55       30.60     16.99 o 
   0  16   0        2.31       11.22     12.84 o 
  -5  17   0        9.81       22.48     17.06 o 
  -4  17   0       26.76       25.74     16.43 o 
  -3  17   0        0.01        6.32     13.39 o 
   2 -17   1       77.43       74.81     22.85 o 
   3 -17   1      112.34      172.87     31.73 o 
   4 -17   1      342.71      440.60     45.58 o 
   5 -17   1      139.09      155.40     30.40 o 
   0 -16   1       32.24       35.64     18.58 o 
   1 -16   1       37.03       41.92     17.78 o 
   2 -16   1        3.17       20.19     14.31 o 
   3 -16   1       30.41       30.62     16.35 o 
   4 -16   1       29.38       55.08     18.82 o 
   5 -16   1        3.13      -10.12     10.34 o 
   6 -16   1        7.74      -16.86     17.74 o 
   7 -16   1      125.56      117.57     37.72 o 
  -2 -15   1       29.48       50.96     19.63 o 
  -1 -15   1       89.49       98.47     24.28 o 
   0 -15   1      203.51      247.38     35.59 o 
   1 -15   1       29.01       23.40     16.04 o 
   2 -15   1        1.49        7.79     10.66 o 
   3 -15   1       62.47       53.68     17.35 o 
   4 -15   1       83.63       86.57     21.04 o 
   5 -15   1        2.20       16.17     12.27 o 
   6 -15   1       52.02       45.46     26.59 o 
   7 -15   1        6.59       -6.54     17.54 o 
   8 -15   1       48.31       54.83     29.25 o 
  -3 -14   1       27.29       29.70     16.08 o 
  -2 -14   1       85.10       90.04     22.21 o 
  -1 -14   1       98.97      109.04     23.78 o 
   0 -14   1      156.90      183.85     29.35 o 
   1 -14   1        8.67       13.75     12.02 o 
   2 -14   1       14.44       20.94     12.11 o 
   3 -14   1      422.20      388.53     35.31 o 
   4 -14   1       59.69       48.79     16.51 o 
   5 -14   1      187.87      181.39     26.67 o 
   6 -14   1       97.58      127.60     36.08 o 
   7 -14   1      133.03      140.87     39.13 o 
   8 -14   1        6.48       17.44     21.87 o 
   9 -14   1       65.00      102.42     38.06 o 
  -4 -13   1      151.05      155.33     29.56 o 
  -3 -13   1        7.57       -0.70     10.78 o 
  -2 -13   1        1.52       13.51     11.92 o 
  -1 -13   1      190.21      170.19     27.67 o 
   0 -13   1      123.85      113.23     22.94 o 
   1 -13   1     1250.30     1130.96     55.07 o 
   2 -13   1       99.72      101.73     21.07 o 
   3 -13   1        4.24       -2.35      8.18 o 
   4 -13   1        8.79        8.22     10.23 o 
   5 -13   1      322.49      322.09     30.37 o 
   6 -13   1       76.90       64.06     26.74 o 
   7 -13   1      179.94      230.97     46.04 o 
   8 -13   1      105.52      112.38     34.78 o 
   9 -13   1        7.48      -12.10     19.95 o 
  -5 -12   1       33.37       40.67     13.97 o 
  -4 -12   1        6.46       11.41      9.47 o 
  -3 -12   1      124.46      129.46     20.04 o 
  -2 -12   1        6.64       24.32     12.89 o 
  -1 -12   1      432.52      414.01     25.68 o 
   0 -12   1       87.71       70.22     16.85 o 
   1 -12   1       59.20       38.77     13.35 o 
   2 -12   1        0.01       -6.20      6.20 o 
   3 -12   1      163.26      136.56     21.78 o 
   4 -12   1      313.79      315.98     28.58 o 
   5 -12   1        4.67        4.16      9.59 o 
   6 -12   1       63.35       55.50     23.54 o 
   7 -12   1       69.47       61.90     26.51 o 
   8 -12   1      148.35      127.47     37.16 o 
   9 -12   1      168.36      140.67     39.91 o 
  10 -12   1       39.63       17.62     22.51 o 
  -6 -11   1        8.88        8.03      9.99 o 
  -5 -11   1       13.24       17.83     10.28 o 
  -4 -11   1      269.07      262.13     26.32 o 
  -3 -11   1       75.76       71.34     14.08 o 
  -2 -11   1      122.96      105.16     15.68 o 
  -1 -11   1       66.94       48.42     10.94 o 
   0 -11   1      166.30      134.80     16.18 o 
   1 -11   1      236.94      212.49     17.65 o 
   2 -11   1      659.87      632.10     26.27 o 
   3 -11   1      243.60      232.79     25.24 o 
   4 -11   1        0.00       -0.27      7.16 o 
   5 -11   1       20.95       36.10     12.89 o 
   6 -11   1      316.40      325.14     46.72 o 
   7 -11   1       76.13       98.97     29.59 o 
   8 -11   1      444.50      477.54     54.98 o 
   9 -11   1       64.74       73.35     29.07 o 
  10 -11   1      178.82      151.74     43.01 o 
  -6 -10   1        3.00        6.18      8.95 o 
  -5 -10   1        4.91        1.94      7.67 o 
  -4 -10   1        7.74        2.79      7.10 o 
  -3 -10   1      100.83       75.99     13.83 o 
  -2 -10   1       61.96       67.42     12.43 o 
  -1 -10   1        4.69        7.43      6.18 o 
   0 -10   1      844.59      858.25     31.30 o 
   1 -10   1      726.05      726.56     27.71 o 
   2 -10   1      172.27      169.93     14.49 o 
   3 -10   1      226.50      218.49     15.90 o 
   4 -10   1      124.24      126.70     13.40 o 
   5 -10   1      270.72      260.14     17.33 o 
   6 -10   1      395.20      417.88     27.95 o 
   7 -10   1      145.06      145.69     35.28 o 
   8 -10   1       57.40       84.16     28.78 o 
   9 -10   1      118.75      137.36     36.88 o 
  10 -10   1        8.25        2.37     19.08 o 
  -7  -9   1       30.58       37.05     16.60 o 
  -6  -9   1       15.84       17.82      9.64 o 
  -5  -9   1     1530.03     1457.89     50.54 o 
  -4  -9   1        0.10       -2.01      5.85 o 
  -3  -9   1        3.21        6.75      5.89 o 
  -2  -9   1       17.63       15.13      7.47 o 
  -1  -9   1      160.23      172.24     16.80 o 
   0  -9   1       13.68        6.86      5.47 o 
   1  -9   1        0.48       -0.28      4.39 o 
   2  -9   1     1312.61     1296.14     32.90 o 
   3  -9   1      304.77      316.56     16.92 o 
   4  -9   1        4.30        5.02      5.12 o 
   5  -9   1        4.08        5.52      5.51 o 
   6  -9   1      263.47      262.51     23.30 o 
   7  -9   1     1181.54     1265.52     49.67 o 
   8  -9   1      366.09      369.41     30.59 o 
   9  -9   1       77.10       91.80     19.31 o 
  10  -9   1        5.81       11.17     18.91 o 
  11  -9   1       30.08       58.28     29.86 o 
  -8  -8   1       83.80       95.75     24.77 o 
  -7  -8   1      135.92      140.05     20.68 o 
  -6  -8   1       37.99       42.35     11.41 o 
  -5  -8   1      451.98      497.90     28.95 o 
  -4  -8   1       64.65       59.41     11.80 o 
  -3  -8   1      154.35      130.02     16.20 o 
  -2  -8   1       41.53       36.99      8.73 o 
  -1  -8   1       17.70       12.17      5.93 o 
   0  -8   1     1847.52     1799.20     39.63 o 
   1  -8   1       35.72       44.07      8.06 o 
   2  -8   1      343.72      348.95     16.67 o 
   3  -8   1       65.98       63.33      8.95 o 
   4  -8   1       26.41       21.65      6.48 o 
   5  -8   1      234.83      212.34     14.48 o 
   6  -8   1      994.46      959.00     40.39 o 
   7  -8   1       86.61       87.00     16.79 o 
   8  -8   1       19.63       16.58     11.04 o 
   9  -8   1       59.64       53.85     16.71 o 
  10  -8   1      214.97      186.26     28.62 o 
  11  -8   1       25.62       24.40     14.83 o 
  -8  -7   1       19.91       23.15     15.49 o 
  -7  -7   1      150.31      156.99     25.31 o 
  -6  -7   1      106.78      108.84     16.92 o 
  -5  -7   1        1.19       11.92      7.30 o 
  -4  -7   1     1458.28     1399.94     42.65 o 
  -3  -7   1      493.25      486.16     24.10 o 
  -2  -7   1      198.91      214.65     16.34 o 
  -1  -7   1        0.02        2.40      4.24 o 
   0  -7   1      688.08      686.23     23.09 o 
   1  -7   1     1286.39     1378.56     30.54 o 
   2  -7   1     2600.37     2590.98     46.53 o 
   3  -7   1     1867.04     1967.63     35.74 o 
   4  -7   1        2.21       -3.05      3.41 o 
   5  -7   1      393.64      398.08     17.63 o 
   6  -7   1     1045.70     1011.89     41.18 o 
   7  -7   1      103.23      105.44     18.13 o 
   8  -7   1     1723.28     1712.30     61.47 o 
   9  -7   1       17.18       19.06     12.63 o 
  10  -7   1       14.32       10.59     10.72 o 
  11  -7   1      241.64      226.22     33.50 o 
  -9  -6   1       58.37       56.70     20.21 o 
  -8  -6   1       43.34       60.30     19.36 o 
  -7  -6   1      144.02      147.47     19.59 o 
  -6  -6   1        3.91        0.39      7.05 o 
  -5  -6   1      778.75      773.96     32.62 o 
  -4  -6   1        0.88        2.16      5.30 o 
  -3  -6   1      384.36      410.84     20.96 o 
  -2  -6   1        0.03       -0.39      3.93 o 
  -1  -6   1       73.76       84.90     10.16 o 
   0  -6   1      246.86      284.32     14.19 o 
   1  -6   1     1064.57     1015.55     24.24 o 
   2  -6   1     5953.75     6547.14     61.33 o 
   3  -6   1     1238.76     1314.99     27.36 o 
   4  -6   1       15.46       11.51      4.67 o 
   5  -6   1       15.67       14.90      5.12 o 
   6  -6   1      480.72      474.24     41.37 o 
   7  -6   1       31.25       28.68     11.19 o 
   8  -6   1      510.38      445.10     44.03 o 
   9  -6   1       91.27      130.97     30.82 o 
  10  -6   1       65.21       70.40     24.33 o 
  11  -6   1        9.97       -8.24     13.64 o 
  -9  -5   1        9.29       12.49     14.68 o 
  -8  -5   1      103.29      113.69     24.43 o 
  -7  -5   1       49.89       52.63     12.03 o 
  -6  -5   1       79.95       82.76     13.64 o 
  -5  -5   1       10.73       17.45      7.78 o 
  -4  -5   1      336.38      323.89     19.11 o 
  -3  -5   1      405.63      440.21     20.49 o 
  -2  -5   1     1966.29     2056.42     39.67 o 
  -1  -5   1      297.69      287.04     14.21 o 
   0  -5   1      314.60      349.53     14.10 o 
   1  -5   1      134.23      134.67      8.93 o 
   2  -5   1      364.08      365.92     13.45 o 
   3  -5   1     3852.32     3857.51     43.12 o 
   4  -5   1      269.79      259.90     11.89 o 
   5  -5   1      235.19      208.29      9.93 o 
   6  -5   1      238.88      223.72     27.50 o 
   7  -5   1       65.33       69.77     20.16 o 
   8  -5   1      660.03      625.95     51.66 o 
   9  -5   1      752.42      676.95     58.34 o 
  10  -5   1       70.87       62.09     22.35 o 
  11  -5   1        1.48       -9.23     13.00 o 
  -9  -4   1       39.23       41.47     18.38 o 
  -8  -4   1      104.84      118.65     23.71 o 
  -7  -4   1        6.05       13.97      7.45 o 
  -6  -4   1      409.84      384.25     23.18 o 
  -5  -4   1     1089.21     1061.50     34.23 o 
  -4  -4   1       98.04      102.97     12.21 o 
  -3  -4   1     2294.82     2432.40     55.66 o 
  -2  -4   1     1536.18     1486.68     31.27 o 
  -1  -4   1     3335.70     3436.82     42.63 o 
   0  -4   1      499.46      522.79     18.40 o 
   1  -4   1      857.49      795.03     17.65 o 
   2  -4   1      114.44      137.08      9.29 o 
   3  -4   1       61.03       68.90      6.49 o 
   4  -4   1      118.45      105.90      7.14 o 
   5  -4   1      370.92      349.98     30.75 o 
   6  -4   1      809.72      822.70     51.32 o 
   7  -4   1        0.77        9.60     11.15 o 
   8  -4   1        3.20        5.25      9.84 o 
   9  -4   1      106.91      111.49     29.85 o 
  10  -4   1       32.21       14.93     14.89 o 
  11  -4   1      170.83      210.74     44.76 o 
 -10  -3   1        0.22        9.54     16.99 o 
  -9  -3   1      110.02      111.11     23.76 o 
  -8  -3   1       22.28       26.05     13.01 o 
  -7  -3   1       66.44       65.55     12.61 o 
  -6  -3   1        1.55        2.13      5.86 o 
  -5  -3   1        0.85        2.55      4.73 o 
  -4  -3   1      199.03      201.27     14.03 o 
  -3  -3   1     1753.18     1720.44     34.70 o 
  -2  -3   1      283.88      316.86     13.74 o 
  -1  -3   1      260.51      254.45     11.06 o 
   0  -3   1     7677.57     7552.09     84.79 o 
   1  -3   1     9123.28     9346.08     55.84 o 
   2  -3   1      762.74      751.60     15.02 o 
   3  -3   1      224.20      205.14      8.21 o 
   4  -3   1        8.98       32.45     11.56 o 
   5  -3   1      993.52     1096.39     54.04 o 
   6  -3   1        6.00       -2.24      7.45 o 
   7  -3   1        3.92       -0.26      8.92 o 
   8  -3   1      243.09      241.12     39.28 o 
   9  -3   1       67.43       64.48     23.50 o 
  10  -3   1        3.35       18.46     15.64 o 
  11  -3   1       10.55       15.24     17.37 o 
 -10  -2   1       14.64       24.13     21.41 o 
  -9  -2   1       81.15       91.32     22.39 o 
  -8  -2   1      354.68      318.36     34.94 o 
  -7  -2   1     1725.68     1662.01     62.50 o 
  -6  -2   1       18.75       20.88      9.51 o 
  -5  -2   1       38.30       48.83      8.79 o 
  -4  -2   1      614.84      613.54     21.34 o 
  -3  -2   1      389.35      449.77     29.22 o 
  -2  -2   1      706.01      656.14     24.50 o 
  -1  -2   1      962.99      910.46     21.18 o 
   0  -2   1     9972.49     9352.61     92.82 o 
   1  -2   1     3785.51     3820.10     62.04 o 
   2  -2   1     2316.68     2297.38     50.58 o 
   3  -2   1     5949.44     6116.26     99.36 o 
   4  -2   1     2669.28     2914.56     78.96 o 
   5  -2   1     5368.51     5903.40    126.09 o 
   6  -2   1      723.35      728.05     49.89 o 
   7  -2   1       14.09        8.90     11.82 o 
   8  -2   1       80.80       60.22     22.50 o 
   9  -2   1      194.08      161.70     36.06 o 
  10  -2   1      119.97      101.53     30.58 o 
  11  -2   1       51.37       48.43     24.85 o 
 -10  -1   1        1.22      -11.22     13.39 o 
  -9  -1   1       75.61       94.02     28.47 o 
  -8  -1   1      971.77     1008.42     52.12 o 
  -7  -1   1      675.80      598.13     37.28 o 
  -6  -1   1      292.28      283.09     16.92 o 
  -5  -1   1       20.52       17.81      5.51 o 
  -4  -1   1      402.24      412.05     18.44 o 
  -3  -1   1        6.95       19.27      5.56 o 
  -2  -1   1     6046.86     5830.52     50.28 o 
  -1  -1   1     4987.71     4873.08     33.89 o 
   0  -1   1      256.59      279.34      5.64 o 
   1  -1   1      475.52      456.52     17.61 o 
   2  -1   1     9406.89     9665.57    108.18 o 
   3  -1   1      872.52      917.70     28.38 o 
   4  -1   1      147.99      170.34      8.16 o 
   5  -1   1      293.30      269.02     12.39 o 
   6  -1   1       37.30       50.10     16.85 o 
   7  -1   1       38.75       34.52     16.36 o 
   8  -1   1      178.62      170.21     35.15 o 
   9  -1   1       59.98       43.57     21.44 o 
  10  -1   1       64.52       39.87     22.38 o 
 -11   0   1       11.30       18.95     18.07 o 
 -10   0   1       17.99       18.02     17.44 o 
  -9   0   1       51.33       71.59     25.20 o 
  -8   0   1       96.10       71.42     23.27 o 
  -7   0   1      112.08      121.23     27.16 o 
  -6   0   1      956.12     1012.72     39.89 o 
  -5   0   1       39.81       36.26      6.85 o 
  -4   0   1      666.64      645.94     18.78 o 
  -3   0   1     2289.04     2518.99     41.91 o 
  -2   0   1     1597.36     1514.10     24.55 o 
  -1   0   1     1149.44     1093.00     13.25 o 
   0   0   1     3267.46     2929.40     25.96 o 
   1   0   1       37.42       35.96      3.21 o 
   2   0   1     4133.54     4140.51     42.72 o 
   3   0   1      267.41      236.72     10.13 o 
   4   0   1      634.22      599.31     25.07 o 
   5   0   1      428.81      414.96     16.54 o 
   6   0   1       36.86       39.45     11.71 o 
   7   0   1      957.30      961.16     47.48 o 
   8   0   1      129.51      139.95     33.72 o 
   9   0   1      129.80      129.24     33.47 o 
  10   0   1        2.13        5.29     12.87 o 
 -11   1   1        0.02       13.46     18.57 o 
 -10   1   1       68.64       89.59     28.47 o 
  -9   1   1        0.35       -5.12     11.47 o 
  -8   1   1      272.29      289.31     41.97 o 
  -7   1   1     1231.26     1281.01     69.78 o 
  -6   1   1       32.60       30.14      7.40 o 
  -5   1   1      293.98      288.01     15.12 o 
  -4   1   1     1025.45      984.39     24.11 o 
  -3   1   1     4009.79     3866.64     43.02 o 
  -2   1   1     5721.56     5631.23     53.81 o 
  -1   1   1      611.86      602.14     12.11 o 
   0   1   1     5931.67     5766.49    125.26 o 
   1   1   1      297.59      309.31      9.42 o 
   2   1   1     1175.49     1172.83     22.46 o 
   3   1   1      562.87      508.55     16.34 o 
   4   1   1       22.32       18.05      5.24 o 
   5   1   1      399.94      393.55     17.98 o 
   6   1   1     1023.90      991.39     30.23 o 
   7   1   1       87.66       84.20     18.35 o 
   8   1   1      172.95      200.05     29.64 o 
   9   1   1      101.53       90.19     30.31 o 
  10   1   1      185.45      161.39     43.85 o 
 -11   2   1       54.86       34.33     22.73 o 
 -10   2   1       43.63       39.52     20.93 o 
  -9   2   1       54.93       58.49     23.37 o 
  -8   2   1      179.41      186.76     34.34 o 
  -7   2   1        4.98        6.36     10.25 o 
  -6   2   1       10.64       13.42      5.50 o 
  -5   2   1      326.77      355.80     15.64 o 
  -4   2   1     1278.37     1300.28     27.20 o 
  -3   2   1      842.89      805.91     19.38 o 
  -2   2   1     9108.41     9201.89    105.37 o 
  -1   2   1      770.53      688.83     24.12 o 
   0   2   1      406.88      380.45      9.32 o 
   1   2   1     2864.16     2704.37     44.56 o 
   2   2   1     1247.60     1141.45     23.61 o 
   3   2   1     1307.39     1312.82     28.49 o 
   4   2   1        6.16        2.17      3.88 o 
   5   2   1      180.18      173.71     14.43 o 
   6   2   1      654.41      623.88     26.12 o 
   7   2   1      302.54      357.75     33.15 o 
   8   2   1      144.75      130.71     24.93 o 
   9   2   1        2.98       14.40     12.97 o 
  10   2   1        3.62       17.19     20.08 o 
 -11   3   1        6.30        8.88     16.19 o 
 -10   3   1       36.84       27.44     18.20 o 
  -9   3   1      798.03      778.84     62.09 o 
  -8   3   1        7.32       10.91     10.81 o 
  -7   3   1        5.80        1.88      8.34 o 
  -6   3   1       58.45       51.66      7.98 o 
  -5   3   1      415.20      432.90     17.19 o 
  -4   3   1       56.49       53.50      8.66 o 
  -3   3   1      544.69      548.70     16.12 o 
  -2   3   1     3511.49     3558.52     90.49 o 
  -1   3   1     2700.91     2727.01     50.45 o 
   0   3   1       53.10       27.88      6.15 o 
   1   3   1       58.57       42.02      5.97 o 
   2   3   1      885.58      880.22     22.93 o 
   3   3   1      358.53      335.59     16.08 o 
   4   3   1       99.30      103.01     12.00 o 
   5   3   1      738.66      706.32     27.46 o 
   6   3   1      240.66      238.19     19.08 o 
   7   3   1      214.79      218.10     29.70 o 
   8   3   1      108.56      110.35     23.67 o 
   9   3   1       64.72       63.18     20.87 o 
 -11   4   1       34.50       49.01     21.81 o 
 -10   4   1      149.71      163.24     35.55 o 
  -9   4   1       32.37       22.15     15.59 o 
  -8   4   1       34.76       40.40     16.96 o 
  -7   4   1       67.37       79.43     20.65 o 
  -6   4   1        6.60        7.75      4.82 o 
  -5   4   1       48.06       49.99      8.21 o 
  -4   4   1       32.90       34.51      5.79 o 
  -3   4   1     2578.16     2639.22     33.05 o 
  -2   4   1      395.95      375.98     10.70 o 
  -1   4   1     5309.34     5387.23     62.31 o 
   0   4   1     1234.22     1185.03     22.20 o 
   1   4   1     1725.70     1878.37     32.09 o 
   2   4   1      588.65      593.09     20.59 o 
   3   4   1     1969.31     1952.45     40.36 o 
   4   4   1      660.68      667.49     26.04 o 
   5   4   1       19.71       21.63      7.92 o 
   6   4   1       71.32       82.66     13.71 o 
   7   4   1      851.45      847.31     49.88 o 
   8   4   1        1.69        4.24     11.64 o 
   9   4   1       36.80       26.12     17.45 o 
 -11   5   1       26.25       15.28     15.74 o 
 -10   5   1       27.96       41.12     19.06 o 
  -9   5   1      177.74      213.76     36.64 o 
  -8   5   1      324.94      316.57     35.30 o 
  -7   5   1     1085.57     1081.27     58.48 o 
  -6   5   1     1739.96     1783.30     34.57 o 
  -5   5   1      128.30      152.98     10.85 o 
  -4   5   1      703.47      691.78     19.71 o 
  -3   5   1      374.43      334.91     12.56 o 
  -2   5   1      240.14      278.82     16.62 o 
  -1   5   1      438.54      413.92     13.06 o 
   0   5   1     1002.67     1135.32     25.50 o 
   1   5   1      118.08      104.62     10.00 o 
   2   5   1       34.26       37.94      7.59 o 
   3   5   1       29.76       28.76      7.81 o 
   4   5   1       32.49       33.18      9.15 o 
   5   5   1      498.35      457.89     24.98 o 
   6   5   1      156.74      177.75     19.57 o 
   7   5   1       47.66       46.92     16.24 o 
   8   5   1        0.79        0.83     11.77 o 
   9   5   1        4.14        9.29     15.38 o 
 -11   6   1        7.57        9.02     15.13 o 
 -10   6   1       50.04       63.93     23.82 o 
  -9   6   1      186.01      196.05     26.41 o 
  -8   6   1       23.53       25.70     11.05 o 
  -7   6   1      296.68      333.52     35.98 o 
  -6   6   1     1191.15     1174.76     29.60 o 
  -5   6   1     1177.95     1171.64     28.18 o 
  -4   6   1      713.58      723.76     20.65 o 
  -3   6   1      236.44      227.09     16.58 o 
  -2   6   1      154.12      144.94      8.62 o 
  -1   6   1      347.20      323.81     13.12 o 
   0   6   1      109.25       92.71      9.33 o 
   1   6   1      857.27      971.04     37.65 o 
   2   6   1     1110.40     1100.19     31.83 o 
   3   6   1      290.98      298.28     18.72 o 
   4   6   1      619.42      614.93     28.01 o 
   5   6   1        2.12        0.41      5.97 o 
   6   6   1      266.30      273.02     24.68 o 
   7   6   1      233.88      265.89     34.91 o 
   8   6   1      260.46      311.03     41.06 o 
 -11   7   1        0.07        7.30     11.16 o 
 -10   7   1       38.97       26.11     12.90 o 
  -9   7   1        0.21        0.97      8.23 o 
  -8   7   1      234.25      234.45     29.62 o 
  -7   7   1      127.76      123.26     18.47 o 
  -6   7   1       83.55       90.64     10.96 o 
  -5   7   1      765.86      741.98     23.49 o 
  -4   7   1      296.05      319.46     14.54 o 
  -3   7   1     2188.38     2147.66     32.86 o 
  -2   7   1      297.62      252.30     11.72 o 
  -1   7   1      130.21      132.54     10.24 o 
   0   7   1      590.34      618.62     21.63 o 
   1   7   1        9.91       13.02      5.76 o 
   2   7   1      586.61      609.40     25.54 o 
   3   7   1      376.51      353.07     21.30 o 
   4   7   1        7.42        8.32      6.34 o 
   5   7   1       88.49      102.42     15.86 o 
   6   7   1        3.19        5.49      7.06 o 
   7   7   1      205.14      204.08     31.65 o 
   8   7   1        0.26       11.84     14.87 o 
 -11   8   1        7.40       34.50     26.78 o 
 -10   8   1       37.45        9.00     19.23 o 
  -9   8   1       17.02        4.96      9.96 o 
  -8   8   1       15.48       15.22      9.00 o 
  -7   8   1      148.28      130.10     18.44 o 
  -6   8   1      113.54      112.18     12.31 o 
  -5   8   1      586.78      570.31     21.20 o 
  -4   8   1      196.02      158.31     11.65 o 
  -3   8   1      184.40      198.00     11.46 o 
  -2   8   1        1.19        3.43      3.69 o 
  -1   8   1        5.56        3.37      3.96 o 
   0   8   1      158.33      157.18     13.16 o 
   1   8   1      138.12      163.17     14.46 o 
   2   8   1      114.94      142.72     16.05 o 
   3   8   1      100.99       96.63     14.47 o 
   4   8   1        1.52       -0.06      6.33 o 
   5   8   1       14.33        6.58      8.34 o 
   6   8   1       40.64       35.91     11.85 o 
   7   8   1      379.07      378.56     43.37 o 
 -11   9   1        7.41       10.42     21.29 o 
 -10   9   1       20.67       21.15     21.96 o 
  -9   9   1       91.07       79.67     29.78 o 
  -8   9   1     1090.10     1100.18     77.67 o 
  -7   9   1      410.26      393.67     45.54 o 
  -6   9   1        8.41        8.23      8.00 o 
  -5   9   1        9.26       12.96      8.54 o 
  -4   9   1      186.31      223.53     22.52 o 
  -3   9   1      708.53      718.83     21.33 o 
  -2   9   1      195.27      180.24     12.61 o 
  -1   9   1     1029.79      962.89     28.20 o 
   0   9   1      167.13      157.03     14.24 o 
   1   9   1        5.75        1.48      5.34 o 
   2   9   1     1176.44     1156.08     38.71 o 
   3   9   1      332.36      293.53     23.04 o 
   4   9   1      575.94      520.04     29.83 o 
   5   9   1        9.85        9.33      8.78 o 
   6   9   1       34.55       46.71     13.88 o 
   7   9   1        0.93       -0.25     14.67 o 
 -11  10   1        1.26      -16.82     16.82 o 
 -10  10   1       22.00       28.71     21.05 o 
  -9  10   1       52.10       42.24     23.18 o 
  -8  10   1       29.55       42.44     23.30 o 
  -7  10   1       81.97       66.90     24.64 o 
  -6  10   1      353.40      386.54     28.08 o 
  -5  10   1       37.08       45.32     12.65 o 
  -4  10   1      365.61      353.83     26.92 o 
  -3  10   1       49.89       41.70     12.68 o 
  -2  10   1       19.56       10.99      9.58 o 
  -1  10   1       15.75       19.29      7.06 o 
   0  10   1        3.22        4.08      5.81 o 
   1  10   1        0.05        4.03      5.62 o 
   2  10   1      538.17      502.70     27.34 o 
   3  10   1      522.80      447.49     27.54 o 
   4  10   1       42.70       46.75     12.63 o 
   5  10   1       11.50        4.95      8.66 o 
   6  10   1        4.02       20.11     11.33 o 
 -10  11   1        1.36        8.38     20.53 o 
  -9  11   1      199.13      182.19     44.68 o 
  -8  11   1      149.53      160.54     39.08 o 
  -7  11   1      186.25      172.14     38.88 o 
  -6  11   1      901.19      871.61     42.74 o 
  -5  11   1       28.47       39.91     12.69 o 
  -4  11   1       53.69       38.51     13.06 o 
  -3  11   1      104.51       74.18     16.83 o 
  -2  11   1     1140.62     1051.58     48.47 o 
  -1  11   1     3333.27     3322.09     87.26 o 
   0  11   1      380.54      346.02     31.61 o 
   1  11   1       97.75       56.55     16.53 o 
   2  11   1        6.83       18.38      8.91 o 
   3  11   1      298.61      285.21     26.43 o 
   4  11   1       54.06       75.54     15.02 o 
   5  11   1       69.46       77.22     17.88 o 
 -10  12   1       12.84       21.16     23.67 o 
  -9  12   1       17.57       23.91     22.83 o 
  -8  12   1      179.24      248.00     48.49 o 
  -7  12   1       15.41       11.98     18.43 o 
  -6  12   1      705.66      670.88     39.87 o 
  -5  12   1       32.64       29.37     12.72 o 
  -4  12   1      148.26      121.95     21.25 o 
  -3  12   1       38.13       29.95     12.73 o 
  -2  12   1      461.25      454.79     34.83 o 
  -1  12   1      704.12      678.73     42.61 o 
   0  12   1        7.76        2.72      9.13 o 
   1  12   1      350.25      298.76     34.99 o 
   2  12   1       34.03       22.84     12.43 o 
   3  12   1      168.69      149.61     27.00 o 
   4  12   1       10.77        7.80     12.66 o 
 -10  13   1       22.26       -5.60     20.03 o 
  -9  13   1      135.25      105.61     36.10 o 
  -8  13   1      334.98      344.68     57.48 o 
  -7  13   1      179.10      200.90     43.93 o 
  -6  13   1      222.13      212.90     28.05 o 
  -5  13   1      387.70      351.70     32.75 o 
  -4  13   1        2.61        0.06      9.56 o 
  -3  13   1       36.65       28.12     13.12 o 
  -2  13   1      122.79       98.37     21.10 o 
  -1  13   1      155.13      167.70     27.09 o 
   0  13   1      454.40      455.82     38.36 o 
   1  13   1       24.16       11.66     11.65 o 
   2  13   1       33.89       30.56     14.68 o 
   3  13   1      119.92      163.01     29.51 o 
  -9  14   1      115.71      127.71     39.75 o 
  -8  14   1       58.19       53.75     30.10 o 
  -7  14   1       16.67       15.36     20.42 o 
  -6  14   1        0.55       -7.82      9.88 o 
  -5  14   1       62.75       72.70     19.29 o 
  -4  14   1       35.92       14.59     13.90 o 
  -3  14   1      100.13       63.24     18.63 o 
  -2  14   1        2.04        1.18     10.05 o 
  -1  14   1       40.92       28.16     14.44 o 
   0  14   1        4.59        7.55     11.58 o 
   1  14   1       56.33       45.68     18.60 o 
   2  14   1       55.94       50.32     18.69 o 
  -8  15   1       12.74       27.57     25.48 o 
  -7  15   1        2.08      -10.97     17.20 o 
  -6  15   1       51.70       72.78     19.57 o 
  -5  15   1      157.95      179.53     28.77 o 
  -4  15   1       24.89       30.76     15.45 o 
  -3  15   1        4.32        3.33     12.02 o 
  -2  15   1       93.18      113.27     24.72 o 
  -1  15   1        0.12        3.85     12.23 o 
   0  15   1       81.95       82.05     22.77 o 
   1  15   1       32.86       35.07     16.84 o 
  -7  16   1      121.44      138.94     41.80 o 
  -6  16   1       12.30       15.06     17.45 o 
  -5  16   1       55.73       63.42     20.48 o 
  -4  16   1        6.54       12.19     13.66 o 
  -3  16   1       45.36       39.51     19.16 o 
  -2  16   1      107.97      135.33     28.07 o 
  -1  16   1       93.53       89.70     24.23 o 
   2 -17   2      110.17      117.14     27.68 o 
   3 -17   2       63.89      102.82     25.13 o 
   4 -17   2       49.83       72.39     22.14 o 
   5 -17   2        5.09       13.36     20.57 o 
  -1 -16   2      159.49      177.99     33.38 o 
   0 -16   2        5.46       15.20     14.96 o 
   1 -16   2       69.65       84.42     23.04 o 
   2 -16   2      336.86      394.31     42.41 o 
   3 -16   2      279.52      260.58     36.32 o 
   4 -16   2      193.08      204.39     32.08 o 
   5 -16   2       48.75       70.20     19.70 o 
   6 -16   2       62.64       65.61     30.71 o 
   7 -16   2       10.18        3.34     22.46 o 
  -2 -15   2       41.78       68.28     21.76 o 
  -1 -15   2       75.86       84.97     22.65 o 
   0 -15   2        1.84       13.62     22.01 o 
   1 -15   2        2.13        6.69     11.32 o 
   2 -15   2       18.74       34.30     18.42 o 
   3 -15   2      414.99      342.94     51.48 o 
   4 -15   2       23.90       16.56     12.81 o 
   5 -15   2       34.72       32.18     14.82 o 
   6 -15   2        6.00        7.06     20.17 o 
   7 -15   2        3.07        3.68     19.64 o 
   8 -15   2       40.62       21.52     24.21 o 
  -3 -14   2       37.72       41.47     18.33 o 
  -2 -14   2       73.25       90.64     22.01 o 
  -1 -14   2       10.97        9.73     12.57 o 
   0 -14   2       83.71       96.26     21.30 o 
   1 -14   2       95.86      118.90     23.46 o 
   2 -14   2      218.75      206.18     29.50 o 
   3 -14   2       63.78       75.93     19.03 o 
   4 -14   2      165.93      214.39     29.00 o 
   5 -14   2      278.28      282.31     31.20 o 
   6 -14   2        9.89       32.84     20.20 o 
   7 -14   2       40.91       46.30     26.39 o 
   8 -14   2      190.72      239.07     50.69 o 
   9 -14   2      530.23      536.72     66.52 o 
  -4 -13   2       37.23       46.28     16.79 o 
  -3 -13   2       38.61       40.29     12.67 o 
  -2 -13   2       80.50       76.74     20.33 o 
  -1 -13   2       58.64       45.82     15.96 o 
   0 -13   2       81.49       60.54     17.60 o 
   1 -13   2      139.23      128.10     22.92 o 
   2 -13   2        4.82       11.37      9.57 o 
   3 -13   2      192.07      188.68     25.70 o 
   4 -13   2      259.23      233.66     27.88 o 
   5 -13   2       49.27       46.97     13.61 o 
   6 -13   2      513.93      543.66     58.20 o 
   7 -13   2       32.71       36.01     21.92 o 
   8 -13   2       25.36       39.96     26.11 o 
   9 -13   2      520.75      559.61     66.85 o 
  -5 -12   2      184.10      214.59     26.44 o 
  -4 -12   2       37.04       46.93     13.12 o 
  -3 -12   2       81.67       91.89     16.57 o 
  -2 -12   2      322.07      311.91     25.08 o 
  -1 -12   2       37.29       46.67     11.36 o 
   0 -12   2        2.22        4.26      5.95 o 
   1 -12   2      586.75      529.88     26.75 o 
   2 -12   2      116.07      126.26     21.10 o 
   3 -12   2      109.17      116.45     20.11 o 
   4 -12   2      165.02      163.27     22.53 o 
   5 -12   2      166.07      180.77     23.24 o 
   6 -12   2        0.37       -7.09     12.52 o 
   7 -12   2      256.56      248.47     47.35 o 
   9 -12   2      129.31      151.98     41.32 o 
  10 -12   2      492.62      456.07     68.21 o 
  -6 -11   2      124.15      177.73     24.02 o 
  -5 -11   2        6.35       12.37      9.50 o 
  -4 -11   2        8.03        8.31      8.95 o 
  -3 -11   2       36.73       40.41     11.39 o 
  -2 -11   2        8.80       11.27      8.07 o 
  -1 -11   2      635.67      571.05     28.52 o 
   0 -11   2     2221.49     2227.50     53.01 o 
   1 -11   2      186.46      169.82     17.14 o 
   2 -11   2        0.06       -2.35      5.13 o 
   3 -11   2        5.46        2.22      5.41 o 
   4 -11   2        0.27       -0.80      5.48 o 
   5 -11   2      151.93      157.46     16.26 o 
   6 -11   2       39.66       16.86     18.37 o 
   7 -11   2        0.06       -3.65     13.60 o 
   8 -11   2      207.76      211.51     43.93 o 
   9 -11   2        8.98       40.57     27.36 o 
  10 -11   2      151.61      149.90     42.55 o 
  -7 -10   2        2.94       -2.38      9.36 o 
  -6 -10   2      223.96      252.84     27.67 o 
  -5 -10   2       86.17       78.43     15.46 o 
  -4 -10   2      182.30      157.82     24.87 o 
  -3 -10   2      188.30      167.68     19.49 o 
  -2 -10   2      208.76      191.87     19.64 o 
  -1 -10   2     1136.48     1094.38     37.22 o 
   0 -10   2      420.34      414.65     22.47 o 
   1 -10   2      442.25      437.22     21.97 o 
   2 -10   2       65.67       62.01     10.47 o 
   3 -10   2       43.67       29.51      7.95 o 
   4 -10   2      118.90      118.94     14.07 o 
   5 -10   2        7.66        8.72      6.02 o 
   6 -10   2        6.81       12.72     10.33 o 
   7 -10   2       11.86        2.17      8.76 o 
   8 -10   2       47.08       55.64     16.16 o 
   9 -10   2        9.21        8.74     16.56 o 
  10 -10   2       66.04       70.07     32.86 o 
  -7  -9   2        0.33       -5.97      7.99 o 
  -6  -9   2      338.93      319.28     28.89 o 
  -5  -9   2      786.46      764.54     36.66 o 
  -4  -9   2      263.01      233.41     22.72 o 
  -3  -9   2       76.88       75.48     13.25 o 
  -2  -9   2      477.91      502.77     25.62 o 
  -1  -9   2      139.40      144.72     15.80 o 
   0  -9   2      617.96      561.43     24.22 o 
   1  -9   2      313.79      278.67     16.87 o 
   2  -9   2      184.94      200.25     14.54 o 
   3  -9   2      286.32      297.15     16.94 o 
   4  -9   2       96.63      101.23     12.15 o 
   5  -9   2      147.19      136.96     13.89 o 
   6  -9   2      747.23      739.53     72.74 o 
   7  -9   2     1323.68     1277.05     51.71 o 
   8  -9   2      115.59       98.22     19.80 o 
   9  -9   2      114.00      128.53     30.61 o 
  10  -9   2       12.24       13.58     12.00 o 
  -8  -8   2       27.03       23.91     16.14 o 
  -7  -8   2       11.25        7.60      9.12 o 
  -6  -8   2      139.52      149.08     20.01 o 
  -5  -8   2     1136.70     1080.51     41.50 o 
  -4  -8   2      332.74      333.10     22.33 o 
  -3  -8   2       82.82       71.58     12.40 o 
  -2  -8   2        4.15        9.13      6.21 o 
  -1  -8   2      301.69      333.13     18.80 o 
   0  -8   2      343.64      320.34     17.54 o 
   1  -8   2     3040.82     3399.51     52.36 o 
   2  -8   2      734.41      786.65     24.98 o 
   3  -8   2      112.34       91.18     10.79 o 
   4  -8   2      378.38      394.33     18.29 o 
   5  -8   2       23.45       22.59      7.23 o 
   6  -8   2      946.38      965.50     41.95 o 
   7  -8   2     1192.79     1165.60     49.05 o 
   8  -8   2      183.76      185.70     25.44 o 
   9  -8   2        0.16        2.58     15.86 o 
  10  -8   2       50.27       41.81     16.40 o 
  11  -8   2       52.15       56.80     19.49 o 
  -8  -7   2       49.94       29.74     17.27 o 
  -7  -7   2      165.37      180.02     22.29 o 
  -6  -7   2      579.13      544.60     35.43 o 
  -5  -7   2      881.71      939.13     37.06 o 
  -4  -7   2      688.43      660.79     29.62 o 
  -3  -7   2       44.58       40.73      9.34 o 
  -2  -7   2      534.20      481.28     22.38 o 
  -1  -7   2       30.15       37.11      7.80 o 
   0  -7   2      154.89      153.14     12.81 o 
   1  -7   2     2190.70     2346.78     40.63 o 
   2  -7   2      723.17      743.27     22.74 o 
   3  -7   2     1204.59     1230.69     29.48 o 
   4  -7   2       76.65       72.29      9.16 o 
   5  -7   2      127.83      141.99     11.65 o 
   6  -7   2      336.92      330.64     25.18 o 
   7  -7   2       43.12       40.77     12.98 o 
   8  -7   2       94.28       93.06     18.77 o 
   9  -7   2       39.59       48.73     20.70 o 
  10  -7   2      237.82      216.24     30.82 o 
  11  -7   2        0.03       -6.15     12.33 o 
  -9  -6   2        0.02        7.47     13.50 o 
  -8  -6   2      251.92      270.50     35.53 o 
  -7  -6   2      553.75      594.32     33.20 o 
  -6  -6   2      918.51      939.18     37.73 o 
  -5  -6   2      249.51      250.50     21.20 o 
  -4  -6   2        5.74        9.25      6.08 o 
  -3  -6   2      289.48      297.19     18.05 o 
  -2  -6   2      169.56      182.05     14.20 o 
  -1  -6   2     2867.24     2904.12     46.57 o 
   0  -6   2      128.72      150.53     11.30 o 
   1  -6   2      857.10      815.60     22.40 o 
   2  -6   2     3815.39     4237.29     58.99 o 
   3  -6   2     2058.20     2063.31     47.38 o 
   4  -6   2      109.37      112.94      9.65 o 
   5  -6   2       70.68       74.83      7.77 o 
   6  -6   2        3.75        7.18      8.01 o 
   7  -6   2      544.31      519.62     45.38 o 
   8  -6   2      166.93      147.07     30.99 o 
   9  -6   2       34.46       38.95     19.23 o 
  10  -6   2        0.90       -7.03     10.94 o 
  11  -6   2        3.38        6.33     16.58 o 
  -9  -5   2      597.00      658.56     50.33 o 
  -8  -5   2       62.24       49.00     16.51 o 
  -7  -5   2       64.28       63.43     12.82 o 
  -6  -5   2     1021.47     1015.89     37.68 o 
  -5  -5   2        4.30        1.42      5.89 o 
  -4  -5   2     1119.51     1109.24     34.31 o 
  -3  -5   2        2.81       -0.02      3.66 o 
  -2  -5   2      404.70      419.84     18.38 o 
  -1  -5   2     3578.15     3611.19     53.99 o 
   0  -5   2     1393.44     1429.39     27.96 o 
   1  -5   2       76.42       69.54      7.58 o 
   2  -5   2       14.35       25.91      5.20 o 
   3  -5   2      636.79      672.85     18.42 o 
   4  -5   2      149.06      150.25      9.10 o 
   5  -5   2        1.93       14.60      9.95 o 
   6  -5   2      498.07      474.15     40.58 o 
   7  -5   2        4.50        5.09      9.63 o 
   8  -5   2       69.61       77.34     23.67 o 
   9  -5   2       27.50       39.13     20.69 o 
  10  -5   2       98.77      108.04     30.40 o 
  11  -5   2       25.86       13.38     20.10 o 
 -10  -4   2       43.05       44.31     19.41 o 
  -9  -4   2        1.55        5.09     12.09 o 
  -8  -4   2       71.13       75.47     18.85 o 
  -7  -4   2       67.89       61.57     12.47 o 
  -6  -4   2      178.84      207.30     19.39 o 
  -5  -4   2      180.75      187.99     17.04 o 
  -4  -4   2        1.91        0.02      3.79 o 
  -3  -4   2     2185.48     2400.52     43.43 o 
  -2  -4   2      103.68       75.90      9.05 o 
  -1  -4   2     1595.81     1491.58     28.05 o 
   0  -4   2      308.28      297.21     11.90 o 
   1  -4   2     2354.70     2583.26     32.62 o 
   2  -4   2      370.89      338.07     12.09 o 
   3  -4   2      110.01      138.29      7.84 o 
   4  -4   2      624.46      608.53     37.84 o 
   5  -4   2       27.98       31.42     13.70 o 
   6  -4   2       45.51       47.89     16.51 o 
   7  -4   2      195.65      195.18     33.76 o 
   8  -4   2       83.17       84.83     25.09 o 
   9  -4   2       43.52       41.85     19.03 o 
  10  -4   2        9.97       14.66     17.04 o 
  11  -4   2      152.91      120.86     37.67 o 
 -10  -3   2       30.87       45.27     27.03 o 
  -9  -3   2      254.73      262.46     35.82 o 
  -8  -3   2       12.62       17.38     12.02 o 
  -7  -3   2      409.16      399.43     23.96 o 
  -6  -3   2        4.80        4.53      5.60 o 
  -5  -3   2     1361.18     1388.25     36.98 o 
  -4  -3   2     1408.86     1436.38     34.56 o 
  -3  -3   2     1212.09     1316.15     29.99 o 
  -2  -3   2      529.23      527.80     17.33 o 
  -1  -3   2     2332.77     2179.58     30.21 o 
   0  -3   2     1018.74      965.14     18.11 o 
   1  -3   2     3016.66     3059.75     31.26 o 
   2  -3   2      200.94      213.08      9.88 o 
   3  -3   2     1923.46     2012.22     60.66 o 
   4  -3   2      131.61      147.50     22.20 o 
   5  -3   2      270.78      241.90     27.60 o 
   6  -3   2      340.96      296.34     33.52 o 
   7  -3   2       80.85       87.21     24.28 o 
   8  -3   2      127.33      109.55     28.55 o 
   9  -3   2       23.35       37.35     19.58 o 
  10  -3   2      186.82      194.42     42.33 o 
 -10  -2   2       90.40       92.41     31.42 o 
  -9  -2   2       23.82       20.24     11.99 o 
  -8  -2   2        0.86        1.53      8.95 o 
  -7  -2   2      226.63      247.79     19.41 o 
  -6  -2   2       12.52       15.80      6.52 o 
  -5  -2   2     2100.56     2126.15     43.02 o 
  -4  -2   2     2390.77     2389.58     41.62 o 
  -3  -2   2     1397.99     1347.86     28.12 o 
  -2  -2   2      132.52      159.58      9.32 o 
  -1  -2   2        3.25       10.36      3.28 o 
   0  -2   2     7362.34     7339.00     50.29 o 
   1  -2   2     5216.71     5104.34     80.07 o 
   2  -2   2    23453.77    24702.18    168.00 o 
   3  -2   2     1362.60     1479.78     52.99 o 
   4  -2   2      986.48     1037.47     50.45 o 
   5  -2   2        0.57        1.44      7.64 o 
   6  -2   2        2.09        4.00      8.52 o 
   7  -2   2      112.97      111.65     27.35 o 
   8  -2   2      228.71      222.56     40.09 o 
   9  -2   2        0.21        0.49      8.97 o 
  10  -2   2        4.46      -11.42     11.42 o 
 -11  -1   2       52.30       61.86     28.97 o 
 -10  -1   2       34.56       42.97     22.53 o 
  -9  -1   2       80.42       71.68     25.59 o 
  -8  -1   2      886.38      946.53     68.07 o 
  -7  -1   2        1.21        3.94      5.85 o 
  -6  -1   2      360.96      336.39     18.38 o 
  -5  -1   2      142.88      186.05     13.69 o 
  -4  -1   2       20.44       16.31      5.29 o 
  -3  -1   2      862.91      825.61     20.55 o 
  -2  -1   2     2158.90     2053.97     27.51 o 
  -1  -1   2      325.72      271.53      8.15 o 
   0  -1   2      361.44      396.53     12.53 o 
   1  -1   2    11174.25    11246.96    126.66 o 
   2  -1   2    51596.28    52352.49    571.74 o 
   3  -1   2     1035.79     1044.30     18.21 o 
   4  -1   2      198.54      225.41      9.68 o 
   5  -1   2       19.57       16.14      4.40 o 
   6  -1   2      494.80      522.36     45.28 o 
   7  -1   2      169.92      190.42     35.41 o 
   8  -1   2        0.13       -2.30      8.80 o 
   9  -1   2       99.86       70.77     27.51 o 
  10  -1   2        3.02        9.13     15.96 o 
 -11   0   2        0.02       -0.42     18.32 o 
 -10   0   2       13.57       16.29     13.89 o 
  -9   0   2        3.61       -2.30      8.42 o 
  -8   0   2      949.87      879.83     64.02 o 
  -7   0   2      103.73      100.95     14.09 o 
  -6   0   2     1784.24     1797.32     44.41 o 
  -5   0   2      148.16      171.16     12.42 o 
  -4   0   2      380.15      413.67     15.66 o 
  -3   0   2      120.80      109.49      8.10 o 
  -2   0   2     2199.60     2206.13     33.11 o 
  -1   0   2       14.50       31.02      4.37 o 
   0   0   2     1049.31      996.19     20.14 o 
   1   0   2     3485.08     3274.43     45.04 o 
   2   0   2     8991.85     9469.17     84.53 o 
   3   0   2      131.47      123.56      8.76 o 
   4   0   2     1750.25     1753.48     31.16 o 
   5   0   2      420.79      415.03     17.07 o 
   6   0   2        7.57        7.31      8.01 o 
   7   0   2      543.02      542.99     36.76 o 
   8   0   2      389.65      390.55     47.94 o 
   9   0   2       42.34       51.82     23.91 o 
  10   0   2       73.54      102.48     34.39 o 
 -11   1   2       67.59       70.10     29.13 o 
 -10   1   2       16.04       -1.05     11.56 o 
  -9   1   2      192.82      222.58     40.87 o 
  -8   1   2        0.34       -6.00      6.00 o 
  -7   1   2        0.18        4.12      5.61 o 
  -6   1   2       78.10       84.28     11.31 o 
  -5   1   2      319.49      327.85     17.14 o 
  -4   1   2      132.14      152.05     11.09 o 
  -3   1   2        0.12        3.93      3.46 o 
  -2   1   2     1774.47     1721.48     27.20 o 
  -1   1   2     1270.60     1242.66     29.09 o 
   0   1   2     1146.98     1067.21     15.65 o 
   1   1   2        0.06        3.78      3.00 o 
   2   1   2     1873.02     1877.04     29.10 o 
   3   1   2     3856.52     3877.21     56.84 o 
   4   1   2       46.96       61.33      8.36 o 
   5   1   2      499.67      490.42     20.51 o 
   6   1   2       73.21       69.20     16.30 o 
   7   1   2      129.35      139.85     23.25 o 
   8   1   2        1.64       -1.20      9.92 o 
   9   1   2       95.78       99.51     31.20 o 
  10   1   2      111.02      143.29     39.50 o 
 -11   2   2       61.48       62.93     31.35 o 
 -10   2   2      177.84      190.66     40.58 o 
  -9   2   2       64.15       65.57     22.25 o 
  -8   2   2       53.28       59.25     19.73 o 
  -7   2   2       88.38       90.86     22.03 o 
  -6   2   2       46.42       41.81      8.57 o 
  -5   2   2       46.20       53.27      8.55 o 
  -4   2   2       63.13      103.02      9.61 o 
  -3   2   2      151.03      146.02      9.38 o 
  -2   2   2      721.97      716.70     13.93 o 
  -1   2   2      516.68      438.19     12.94 o 
   0   2   2     4077.70     4005.47     69.08 o 
   1   2   2     2722.11     2582.28     33.03 o 
   2   2   2       76.04       56.70      7.33 o 
   3   2   2       17.01        4.73      4.19 o 
   4   2   2      293.39      249.76     14.79 o 
   5   2   2     1216.17     1160.80     33.34 o 
   6   2   2     2330.92     2309.07     71.60 o 
   7   2   2      228.41      262.72     31.56 o 
   8   2   2      181.69      229.62     32.52 o 
   9   2   2       14.04       14.01     14.72 o 
 -11   3   2       31.36       23.89     19.56 o 
 -10   3   2       48.80       40.40     18.55 o 
  -9   3   2        9.54       14.36     14.21 o 
  -8   3   2      219.47      256.78     36.15 o 
  -7   3   2      102.28      119.47     24.27 o 
  -6   3   2       32.23       36.57      8.12 o 
  -5   3   2       26.54       41.38      8.44 o 
  -4   3   2      175.02      152.50     10.69 o 
  -3   3   2       74.74       78.79      6.54 o 
  -2   3   2     2331.90     2374.39     51.92 o 
  -1   3   2      219.23      212.10     19.16 o 
   0   3   2      278.01      286.71     10.74 o 
   1   3   2        9.77       13.99      4.32 o 
   2   3   2       30.81       22.25      5.71 o 
   3   3   2       48.49       36.83      7.44 o 
   4   3   2       80.65       89.19     11.64 o 
   5   3   2     1227.84     1137.74     35.20 o 
   6   3   2      184.14      181.24     25.63 o 
   7   3   2       70.69       66.03     18.10 o 
   8   3   2        4.10       -5.89      9.69 o 
   9   3   2       28.41       24.35     16.27 o 
 -11   4   2        3.22        3.93     14.41 o 
 -10   4   2      268.07      233.38     41.28 o 
  -9   4   2      407.91      408.68     43.41 o 
  -8   4   2      235.73      203.20     32.01 o 
  -7   4   2       27.92       44.07     15.43 o 
  -6   4   2      109.40      126.73     12.72 o 
  -5   4   2      491.00      480.87     17.71 o 
  -4   4   2      116.95       95.27      8.43 o 
  -3   4   2      394.63      368.77     12.23 o 
  -2   4   2     8084.49     8465.81     83.65 o 
  -1   4   2      615.35      643.71     22.26 o 
   0   4   2      215.04      250.05     11.09 o 
   1   4   2     2160.83     2080.72     35.20 o 
   2   4   2     2665.41     2912.99     52.09 o 
   3   4   2      171.00      192.79     14.25 o 
   4   4   2       54.87       65.99     11.12 o 
   5   4   2        2.45        8.68      7.09 o 
   6   4   2      252.89      288.99     22.41 o 
   7   4   2      670.23      691.65     45.92 o 
   8   4   2       67.97       64.49     19.92 o 
   9   4   2      370.87      381.23     45.80 o 
 -11   5   2      213.67      184.12     38.79 o 
 -10   5   2       14.88       28.17     17.66 o 
  -9   5   2      165.06      167.65     32.03 o 
  -8   5   2        8.33       11.53     10.22 o 
  -7   5   2      620.19      665.24     33.72 o 
  -6   5   2     1160.88     1161.94     29.56 o 
  -5   5   2      174.90      173.08     11.81 o 
  -4   5   2        3.38       12.21      4.32 o 
  -3   5   2      126.46      107.82      6.97 o 
  -2   5   2        2.63        6.64      5.32 o 
  -1   5   2       78.22       60.99      5.54 o 
   0   5   2     1709.80     1782.03     31.09 o 
   1   5   2     3165.13     3268.86     47.47 o 
   2   5   2     1233.75     1228.35     32.32 o 
   3   5   2     2154.26     2230.56     47.11 o 
   4   5   2        4.21        2.34      5.88 o 
   5   5   2      159.85      138.95     16.96 o 
   6   5   2        2.24        6.78      7.27 o 
   7   5   2        4.25        9.00     12.43 o 
   8   5   2       22.72       23.66     15.12 o 
 -11   6   2      136.01      146.41     25.92 o 
 -10   6   2      655.00      746.11     44.67 o 
  -9   6   2       50.12       53.27     16.04 o 
  -8   6   2       32.02       32.18     10.31 o 
  -7   6   2      109.81       99.91     16.46 o 
  -6   6   2      284.00      284.54     15.66 o 
  -5   6   2      436.80      462.56     18.18 o 
  -4   6   2      855.79      784.40     27.88 o 
  -3   6   2      577.55      635.96     29.08 o 
  -2   6   2      111.52      102.91     14.03 o 
  -1   6   2       26.28       29.44      5.00 o 
   0   6   2      744.20      840.64     23.38 o 
   1   6   2      593.75      609.18     22.35 o 
   2   6   2      306.66      271.33     16.74 o 
   3   6   2      110.26      119.25     14.59 o 
   4   6   2       33.70       41.86     10.11 o 
   5   6   2       61.56       56.66     12.02 o 
   6   6   2       64.75       76.61     15.10 o 
   7   6   2      232.87      216.06     32.70 o 
   8   6   2      488.40      483.17     49.36 o 
 -11   7   2       20.09       12.93     18.96 o 
 -10   7   2      216.94      265.37     49.10 o 
  -9   7   2        0.20        6.98      8.21 o 
  -8   7   2      126.49      131.69     20.34 o 
  -7   7   2      124.26      132.71     18.16 o 
  -6   7   2      172.72      191.14     14.04 o 
  -5   7   2     1557.68     1502.82     31.89 o 
  -4   7   2      183.11      193.87     10.85 o 
  -3   7   2      648.51      707.39     31.38 o 
  -2   7   2        8.40        6.02      6.40 o 
  -1   7   2        1.04       -1.04      3.01 o 
   0   7   2       20.30       26.55      6.40 o 
   1   7   2       14.55       18.77      6.55 o 
   2   7   2      186.84      200.16     16.60 o 
   3   7   2       65.74       58.98     11.58 o 
   4   7   2        0.82        1.38      6.07 o 
   5   7   2       29.33       33.71     10.54 o 
   6   7   2        1.08        5.18      7.66 o 
   7   7   2        6.75        8.82     13.63 o 
 -11   8   2        7.13        8.32     20.40 o 
 -10   8   2      219.37      256.93     49.09 o 
  -9   8   2      117.18      164.22     38.60 o 
  -8   8   2        5.07       14.92     13.55 o 
  -7   8   2      250.85      221.96     38.57 o 
  -6   8   2      622.77      629.77     23.25 o 
  -5   8   2      166.44      185.39     12.63 o 
  -4   8   2     1919.03     1850.28     37.91 o 
  -3   8   2     1168.10     1131.04     42.18 o 
  -2   8   2      465.49      477.43     14.80 o 
  -1   8   2      329.28      328.26     15.61 o 
   0   8   2        1.49       -2.39      3.86 o 
   1   8   2      158.32      148.53     14.99 o 
   2   8   2      473.74      452.20     23.89 o 
   3   8   2      331.22      332.55     22.24 o 
   4   8   2      307.25      297.59     23.97 o 
   5   8   2        7.55        7.53      7.75 o 
   6   8   2        7.37        4.84      8.78 o 
   7   8   2        0.02       16.10     14.48 o 
 -11   9   2       29.43       39.48     28.66 o 
 -10   9   2       30.06       20.75     20.44 o 
  -9   9   2      342.32      382.15     55.22 o 
  -8   9   2      786.45      757.47     65.11 o 
  -7   9   2       26.98       25.12     16.88 o 
  -6   9   2      558.69      583.89     32.80 o 
  -5   9   2      475.70      430.01     28.48 o 
  -4   9   2      308.54      262.32     23.66 o 
  -3   9   2       20.47       11.03      8.31 o 
  -2   9   2       83.23       75.00     15.48 o 
  -1   9   2      320.92      311.59     18.09 o 
   0   9   2      460.98      443.86     21.39 o 
   1   9   2        6.45       -0.24      5.23 o 
   2   9   2       11.36       12.61      7.40 o 
   3   9   2      151.63      133.80     17.93 o 
   4   9   2        0.74       -3.75      6.82 o 
   5   9   2       24.74       17.25      9.49 o 
   6   9   2        0.93      -11.47     11.47 o 
 -11  10   2        3.17        7.55     19.15 o 
 -10  10   2      118.69      114.42     36.24 o 
  -9  10   2      126.15      121.80     34.90 o 
  -8  10   2      190.83      179.81     40.59 o 
  -7  10   2      300.75      299.72     46.39 o 
  -6  10   2     1060.43     1122.12     47.43 o 
  -5  10   2      732.81      750.24     38.98 o 
  -4  10   2       39.32       27.37     11.54 o 
  -3  10   2     1885.43     1809.14     60.01 o 
  -2  10   2      903.34      855.75     42.37 o 
  -1  10   2      834.54      852.79     43.33 o 
   0  10   2      189.41      158.22     23.68 o 
   1  10   2      363.47      325.85     21.61 o 
   2  10   2       76.67       91.93     16.51 o 
   3  10   2      384.42      384.05     26.89 o 
   4  10   2       24.03       19.58      9.72 o 
   5  10   2       19.71       18.10     10.85 o 
   6  10   2        3.92        8.92     17.47 o 
 -10  11   2        1.11        2.40     19.89 o 
  -9  11   2      124.01      115.94     34.83 o 
  -8  11   2        6.53       -3.42     14.54 o 
  -7  11   2      209.35      208.23     42.23 o 
  -6  11   2      161.32      158.29     23.31 o 
  -5  11   2     2932.32     2897.05     78.94 o 
  -4  11   2       14.97       17.56     10.78 o 
  -3  11   2      103.19       99.63     18.95 o 
  -2  11   2       86.92       81.57     18.01 o 
  -1  11   2       66.38       58.32     15.80 o 
   0  11   2      236.45      195.73     27.02 o 
   1  11   2      177.38      191.04     28.55 o 
   2  11   2      142.02      141.24     25.19 o 
   3  11   2        1.97        8.53     14.67 o 
   4  11   2       17.65       25.01     13.67 o 
   5  11   2       22.69       23.31     15.07 o 
 -10  12   2        0.17      -13.48     21.65 o 
  -9  12   2      170.39      169.79     44.07 o 
  -8  12   2       34.63       14.12     18.90 o 
  -7  12   2       48.63       65.61     26.84 o 
  -6  12   2       58.78       58.00     17.24 o 
  -5  12   2      302.10      266.11     29.98 o 
  -4  12   2      180.97      176.89     25.28 o 
  -3  12   2      101.11       81.80     18.31 o 
  -2  12   2       44.77       42.43     15.41 o 
  -1  12   2      223.50      202.99     28.92 o 
   0  12   2      175.23      156.95     26.76 o 
   1  12   2      182.27      159.46     26.79 o 
   2  12   2      191.08      181.46     29.60 o 
   3  12   2        9.93       25.43     15.13 o 
   4  12   2      106.42      151.52     29.33 o 
 -10  13   2       21.64       28.70     26.37 o 
  -9  13   2       59.70       27.44     24.03 o 
  -8  13   2        0.01        1.67     21.71 o 
  -7  13   2       25.04       16.55     20.11 o 
  -6  13   2       13.12       14.87     12.32 o 
  -5  13   2       92.03       74.56     18.56 o 
  -4  13   2      372.74      362.35     33.81 o 
  -3  13   2        0.57       -5.25      9.02 o 
  -2  13   2        0.23        8.72     11.77 o 
  -1  13   2        7.80        3.89     10.57 o 
   0  13   2       19.10        7.74     12.41 o 
   1  13   2      704.31      680.53     48.21 o 
   2  13   2      208.55      259.29     37.26 o 
   3  13   2        2.50       13.91     16.01 o 
  -9  14   2       21.22        4.91     20.98 o 
  -8  14   2      142.82      140.54     39.90 o 
  -7  14   2      129.80      144.08     39.22 o 
  -6  14   2      193.16      221.80     30.92 o 
  -5  14   2        1.16        4.16     10.45 o 
  -4  14   2        9.97        6.74     11.44 o 
  -3  14   2      260.99      238.36     32.99 o 
  -2  14   2       44.39       44.63     16.70 o 
  -1  14   2      126.01      144.44     27.45 o 
   0  14   2        0.01       -8.46      8.46 o 
   1  14   2       31.39       19.16     14.81 o 
   2  14   2        0.02       -8.60     11.03 o 
  -8  15   2      105.03      138.78     39.94 o 
  -7  15   2      238.70      216.57     48.72 o 
  -6  15   2       48.43       46.65     17.62 o 
  -5  15   2       14.26       15.07     13.13 o 
  -4  15   2       50.01       47.75     18.20 o 
  -3  15   2       14.94       30.65     14.99 o 
  -2  15   2      129.33      135.55     27.11 o 
  -1  15   2       58.07       68.71     22.18 o 
   0  15   2       96.12      132.10     28.12 o 
   1  15   2      225.84      295.48     41.98 o 
  -7  16   2       41.51       25.15     25.32 o 
  -6  16   2      180.07      179.94     30.44 o 
  -5  16   2      136.74      151.03     33.73 o 
  -4  16   2      103.53      122.39     27.46 o 
  -3  16   2       99.40      126.24     27.30 o 
  -2  16   2        8.11       -1.27     21.15 o 
  -1  16   2        4.73        4.17     14.78 o 
   1 -17   3       84.94       87.17     24.79 o 
   2 -17   3       43.89       50.64     19.32 o 
   3 -17   3      185.61      211.74     33.31 o 
   4 -17   3       18.97       13.77     15.48 o 
   5 -17   3       74.67      144.84     41.50 o 
  -1 -16   3       14.82       10.91     14.55 o 
   0 -16   3        0.28        0.01     12.92 o 
   1 -16   3       25.67       48.82     18.94 o 
   2 -16   3      321.06      299.67     37.68 o 
   3 -16   3      202.78      201.09     31.03 o 
   4 -16   3       49.99       46.50     17.85 o 
   5 -16   3      204.23      214.20     47.51 o 
   6 -16   3       46.97       58.50     30.34 o 
   7 -16   3        3.32       26.00     27.28 o 
  -2 -15   3       66.69       77.14     21.22 o 
  -1 -15   3      130.87      141.73     28.27 o 
   0 -15   3       10.27       18.29     12.83 o 
   1 -15   3       25.72       19.82     19.65 o 
   2 -15   3      138.71      154.86     31.43 o 
   3 -15   3      164.68      178.47     28.40 o 
   4 -15   3       80.64       65.91     19.13 o 
   5 -15   3       75.14       73.18     28.34 o 
   6 -15   3        9.77        4.75     19.23 o 
   7 -15   3       64.31       64.38     32.01 o 
   8 -15   3       84.30       93.04     37.04 o 
  -4 -14   3      127.98      162.22     30.85 o 
  -3 -14   3      156.69      174.34     31.22 o 
  -2 -14   3      119.89      126.11     26.63 o 
  -1 -14   3        5.06        5.22     10.66 o 
   0 -14   3       30.96       22.00     13.42 o 
   1 -14   3      409.99      428.58     35.58 o 
   2 -14   3        0.83        0.15      8.82 o 
   3 -14   3      820.04      727.69     43.96 o 
   4 -14   3       38.79       42.90     14.92 o 
   5 -14   3      160.38      164.16     39.33 o 
   6 -14   3       17.50       42.68     24.95 o 
   7 -14   3      278.72      276.76     52.04 o 
   8 -14   3       48.04       52.01     27.03 o 
  -5 -13   3       19.62       17.37     13.08 o 
  -4 -13   3       85.12       90.84     17.79 o 
  -3 -13   3      181.05      219.46     25.16 o 
  -2 -13   3        6.14        2.53      6.63 o 
  -1 -13   3       69.54       60.51     13.40 o 
   0 -13   3        8.01        8.77      7.99 o 
   1 -13   3      218.66      205.68     27.82 o 
   2 -13   3      126.55      102.90     20.12 o 
   3 -13   3      112.28       95.43     19.38 o 
   4 -13   3       14.71        7.21      9.24 o 
   5 -13   3      232.21      232.06     26.97 o 
   6 -13   3       59.13       69.45     27.52 o 
   7 -13   3        0.47        4.83     18.21 o 
   8 -13   3        0.38        1.64     17.65 o 
   9 -13   3      156.32      165.11     44.24 o 
  -5 -12   3        0.58        2.95     10.09 o 
  -4 -12   3        1.22        1.93      7.65 o 
  -3 -12   3        2.64       11.51      7.96 o 
  -2 -12   3      715.59      727.04     34.92 o 
  -1 -12   3       29.26       28.26      9.11 o 
   0 -12   3        3.75        2.05      5.31 o 
   1 -12   3       85.69       86.58     13.77 o 
   2 -12   3      769.45      760.87     31.46 o 
   3 -12   3       26.92       22.92      8.65 o 
   4 -12   3      228.55      208.12     18.83 o 
   5 -12   3       19.87       23.63     10.29 o 
   6 -12   3      102.72      125.91     33.47 o 
   7 -12   3       13.47       31.88     21.41 o 
   8 -12   3       63.72       67.02     26.89 o 
   9 -12   3       82.70       82.75     34.31 o 
  -6 -11   3        6.00        4.17     10.56 o 
  -5 -11   3      176.55      169.04     27.90 o 
  -4 -11   3        0.73        5.77      6.83 o 
  -3 -11   3      185.14      198.46     22.40 o 
  -2 -11   3      123.03      117.13     16.78 o 
  -1 -11   3      283.10      304.59     22.74 o 
   0 -11   3      170.02      165.58     17.91 o 
   1 -11   3        9.80        5.26      6.25 o 
   2 -11   3       92.68       79.95     12.62 o 
   3 -11   3        0.76       -4.74      5.07 o 
   4 -11   3       20.90       26.39      8.32 o 
   5 -11   3      132.77      121.74     14.94 o 
   6 -11   3        3.12       10.66      9.16 o 
   7 -11   3      844.14      859.67     45.44 o 
   8 -11   3        4.24       -2.98     16.24 o 
   9 -11   3       17.00        5.07     19.55 o 
  10 -11   3       22.58       29.11     28.29 o 
  -7 -10   3      159.20      198.32     26.12 o 
  -6 -10   3      122.20      146.69     25.24 o 
  -5 -10   3       51.69       48.75     21.12 o 
  -4 -10   3       18.57       23.75      9.62 o 
  -3 -10   3     2498.30     2368.00     59.68 o 
  -2 -10   3       80.49       83.36     13.91 o 
  -1 -10   3     2763.83     2724.20     58.23 o 
   0 -10   3      587.58      554.10     25.72 o 
   1 -10   3       22.86       25.05      7.88 o 
   2 -10   3      237.42      246.50     17.45 o 
   3 -10   3        2.99        1.47      5.14 o 
   4 -10   3        0.73       -0.96      5.20 o 
   5 -10   3      268.31      253.63     18.55 o 
   6 -10   3        0.36       -1.53      8.64 o 
   7 -10   3      248.51      262.53     28.86 o 
   8 -10   3       14.40       12.78     11.03 o 
   9 -10   3       75.69       71.29     19.10 o 
  10 -10   3       17.80       45.62     26.76 o 
  -7  -9   3       16.85       14.81     10.42 o 
  -6  -9   3       28.87       30.41     11.53 o 
  -5  -9   3      171.72      145.91     19.66 o 
  -4  -9   3      178.74      187.25     20.89 o 
  -3  -9   3      308.57      307.09     21.48 o 
  -2  -9   3      697.36      645.37     28.89 o 
  -1  -9   3     1262.18     1219.62     37.20 o 
   0  -9   3        0.08        0.83      4.70 o 
   1  -9   3      118.79      130.17     13.79 o 
   2  -9   3     1427.54     1458.14     36.66 o 
   3  -9   3      238.50      254.75     16.14 o 
   4  -9   3        0.91        4.50      5.48 o 
   5  -9   3      191.20      210.69     15.78 o 
   6  -9   3       19.28       24.80     11.16 o 
   7  -9   3      130.36      142.17     22.32 o 
   8  -9   3       13.86        3.75      9.10 o 
   9  -9   3       28.19       24.29     14.03 o 
  10  -9   3      134.28      112.36     24.52 o 
  -8  -8   3        3.26        2.88     12.03 o 
  -7  -8   3       30.14       34.43     11.99 o 
  -6  -8   3       97.90       93.08     16.19 o 
  -5  -8   3      247.07      236.41     23.14 o 
  -4  -8   3        2.58        2.35      6.21 o 
  -3  -8   3       69.03       63.66     11.81 o 
  -2  -8   3      281.35      269.96     18.23 o 
  -1  -8   3     2604.16     2552.67     50.21 o 
   0  -8   3       86.42       83.26     11.17 o 
   1  -8   3       99.04       86.47     11.00 o 
   2  -8   3      644.56      640.17     23.13 o 
   3  -8   3     1276.21     1389.24     33.65 o 
   4  -8   3       24.70       14.67      5.94 o 
   5  -8   3      196.78      182.83     13.74 o 
   6  -8   3      395.39      402.22     28.79 o 
   7  -8   3       56.09       63.04     15.40 o 
   8  -8   3        4.04       -3.31      7.77 o 
   9  -8   3        0.49        6.07     10.06 o 
  10  -8   3       89.23       64.52     19.85 o 
  -9  -7   3      103.92      107.55     26.47 o 
  -8  -7   3       11.63        2.12     12.14 o 
  -7  -7   3        1.55       -1.13      6.87 o 
  -6  -7   3      223.18      190.77     21.51 o 
  -5  -7   3        7.07        4.63      5.50 o 
  -4  -7   3       32.06       34.67      9.75 o 
  -3  -7   3      886.56      880.91     54.33 o 
  -2  -7   3      462.97      436.66     21.41 o 
  -1  -7   3      239.52      239.59     15.06 o 
   0  -7   3       11.95        7.24      4.38 o 
   1  -7   3     1562.31     1610.41     34.39 o 
   2  -7   3      362.88      374.77     19.97 o 
   3  -7   3     1943.04     1995.31     37.62 o 
   4  -7   3      177.90      201.17     13.02 o 
   5  -7   3      438.05      465.84     17.85 o 
   6  -7   3      246.53      252.99     23.83 o 
   7  -7   3      152.24      133.70     21.14 o 
   8  -7   3      192.86      205.20     27.75 o 
   9  -7   3        0.01       -1.29      8.38 o 
  10  -7   3       94.41       77.74     20.44 o 
  -9  -6   3       26.24       18.53     15.81 o 
  -8  -6   3        1.30       -6.57     10.61 o 
  -7  -6   3       31.71       34.25     10.47 o 
  -6  -6   3       48.09       47.08     11.63 o 
  -5  -6   3      229.20      226.87     20.57 o 
  -4  -6   3      221.41      200.74     18.12 o 
  -3  -6   3       34.22       51.00      9.69 o 
  -2  -6   3      170.06      160.34     14.11 o 
  -1  -6   3       29.24       24.41      6.02 o 
   0  -6   3        3.25       11.40      4.63 o 
   1  -6   3       49.94       38.65      6.66 o 
   2  -6   3       17.71       21.46      5.47 o 
   3  -6   3      279.31      268.33     13.40 o 
   4  -6   3       50.77       64.43      7.89 o 
   5  -6   3      637.85      663.67     32.57 o 
   6  -6   3       89.44       88.85     17.30 o 
   7  -6   3        0.01        4.05      9.38 o 
   8  -6   3       31.98       32.00     17.73 o 
   9  -6   3        0.95       -5.73     10.44 o 
  10  -6   3       43.22       55.35     24.46 o 
  -9  -5   3        5.18       -0.28     19.90 o 
  -8  -5   3       41.29       31.60     14.47 o 
  -7  -5   3        3.42       -1.06      6.26 o 
  -6  -5   3      251.11      270.21     21.36 o 
  -5  -5   3        2.77        1.69      5.19 o 
  -4  -5   3        5.52        7.47      5.50 o 
  -3  -5   3     2078.58     2197.79     44.23 o 
  -2  -5   3      437.85      430.32     18.53 o 
  -1  -5   3        5.45       25.92      5.69 o 
   0  -5   3      986.13     1022.50     28.88 o 
   1  -5   3      701.92      671.11     19.11 o 
   2  -5   3     1871.55     1900.17     31.56 o 
   3  -5   3      191.18      176.66     10.32 o 
   4  -5   3      521.03      505.31     15.09 o 
   5  -5   3       49.56       82.39     20.88 o 
   6  -5   3       27.41       36.16     16.23 o 
   7  -5   3       40.05       29.89     15.67 o 
   8  -5   3      394.34      399.39     45.25 o 
   9  -5   3        3.64        9.01     12.83 o 
  10  -5   3       46.42       62.71     25.94 o 
 -10  -4   3       17.49       29.30     16.54 o 
  -9  -4   3       46.11       40.44     15.36 o 
  -8  -4   3        0.00        0.36      8.40 o 
  -7  -4   3       19.36       24.71      8.98 o 
  -6  -4   3       66.18       63.97     12.15 o 
  -5  -4   3      728.27      722.73     28.40 o 
  -4  -4   3      212.46      239.72     15.61 o 
  -3  -4   3      108.56      129.12     12.21 o 
  -2  -4   3      995.39     1069.04     26.46 o 
  -1  -4   3      147.32      173.13     10.33 o 
   0  -4   3      188.18      216.83     10.60 o 
   1  -4   3      524.54      553.84     15.84 o 
   2  -4   3      198.49      156.89      8.91 o 
   3  -4   3     2011.66     2106.82    104.80 o 
   4  -4   3      380.47      366.67     32.01 o 
   5  -4   3        0.45       -0.38      8.78 o 
   6  -4   3       73.54       79.28     21.70 o 
   7  -4   3        4.66        5.14     11.03 o 
   8  -4   3      484.92      385.45     45.07 o 
   9  -4   3       25.62       13.85     15.41 o 
  10  -4   3       25.93       54.02     24.67 o 
 -10  -3   3       12.63       16.71     16.54 o 
  -9  -3   3        0.20       -8.27      8.27 o 
  -8  -3   3      195.90      183.50     27.15 o 
  -7  -3   3      418.47      458.31     25.38 o 
  -6  -3   3      766.57      791.60     30.46 o 
  -5  -3   3        7.07       13.90      6.05 o 
  -4  -3   3      119.96      141.23     12.92 o 
  -3  -3   3       26.60       18.41      5.59 o 
  -2  -3   3     3668.12     3609.95     44.33 o 
  -1  -3   3       12.25       14.74      3.97 o 
   0  -3   3     3344.05     3477.92     34.88 o 
   1  -3   3      151.39      162.65      8.26 o 
   2  -3   3     3528.54     3402.07     42.26 o 
   3  -3   3      673.55      663.83     16.22 o 
   4  -3   3      668.60      623.60     41.09 o 
   5  -3   3      726.37      701.67     47.70 o 
   6  -3   3       50.82       46.19     18.18 o 
   7  -3   3      146.54      109.56     27.06 o 
   8  -3   3      127.81      107.21     28.57 o 
   9  -3   3       37.35       44.88     21.63 o 
  10  -3   3        0.22      -10.03     12.66 o 
 -10  -2   3      146.15      139.39     37.12 o 
  -9  -2   3      192.00      155.42     37.81 o 
  -8  -2   3       56.92       67.02     17.27 o 
  -7  -2   3       58.82       54.76     11.06 o 
  -6  -2   3      636.20      663.31     26.72 o 
  -5  -2   3      605.30      648.47     24.31 o 
  -4  -2   3      880.11      890.44     25.94 o 
  -3  -2   3        0.18        1.81      3.02 o 
  -2  -2   3     1314.41     1361.28     24.91 o 
  -1  -2   3     4180.70     4279.99     40.81 o 
   0  -2   3       44.48       48.40      4.41 o 
   1  -2   3      662.55      591.09     17.72 o 
   2  -2   3     2206.23     2288.73     33.51 o 
   3  -2   3     7594.44     8095.15    110.64 o 
   4  -2   3     3686.09     3647.57     99.12 o 
   5  -2   3       65.46       66.91     19.14 o 
   6  -2   3      378.27      381.88     39.71 o 
   7  -2   3        4.76        6.44     10.64 o 
   8  -2   3       91.87       72.91     24.57 o 
   9  -2   3       24.50       10.25     15.26 o 
  10  -2   3      211.40      211.16     46.50 o 
 -11  -1   3        3.55       18.94     22.11 o 
 -10  -1   3        1.68       11.53     14.10 o 
  -9  -1   3      168.75      157.21     34.67 o 
  -8  -1   3      106.62      106.27     27.61 o 
  -7  -1   3      704.38      708.14     28.50 o 
  -6  -1   3      369.62      362.11     19.23 o 
  -5  -1   3       14.06       12.63      5.42 o 
  -4  -1   3      484.21      458.72     17.95 o 
  -3  -1   3      352.48      303.53     13.19 o 
  -2  -1   3     4909.94     4788.88     48.95 o 
  -1  -1   3      378.51      399.91      9.96 o 
   0  -1   3     3310.33     3168.69     40.26 o 
   1  -1   3        1.90        4.37      2.95 o 
   2  -1   3      184.81      151.67      8.25 o 
   3  -1   3     1671.11     1684.55     26.97 o 
   4  -1   3      964.20     1002.27     21.75 o 
   5  -1   3       39.31       42.93      6.21 o 
   6  -1   3      299.02      319.90     37.51 o 
   7  -1   3      172.41      155.06     32.96 o 
   8  -1   3       21.72       28.65     17.16 o 
   9  -1   3      245.26      234.14     45.88 o 
  10  -1   3       45.43       57.10     26.88 o 
 -11   0   3        8.40       14.64     21.95 o 
 -10   0   3       54.63       80.09     26.70 o 
  -9   0   3       65.89       63.43     24.28 o 
  -8   0   3      136.23      137.03     30.75 o 
  -7   0   3       52.02       46.31     10.89 o 
  -6   0   3      302.48      312.40     20.28 o 
  -5   0   3      228.54      218.76     20.77 o 
  -4   0   3      793.09      799.56     40.61 o 
  -3   0   3      860.99      928.04     26.60 o 
  -2   0   3     9667.44     9854.84     78.10 o 
  -1   0   3     4159.36     4001.73     42.64 o 
   0   0   3      655.78      627.70     18.32 o 
   1   0   3     2305.75     2362.00     31.47 o 
   2   0   3     2055.42     2120.54     55.70 o 
   3   0   3      402.14      395.96     15.07 o 
   4   0   3        3.75        7.05      4.46 o 
   5   0   3       10.40       15.87      5.99 o 
   6   0   3      169.29      154.02     22.57 o 
   7   0   3      157.60      124.09     22.16 o 
   8   0   3       99.19      130.42     33.32 o 
   9   0   3       27.62       36.47     21.45 o 
  10   0   3       54.44       92.00     33.17 o 
 -11   1   3        6.11       -5.18     13.83 o 
 -10   1   3       43.60       67.01     25.26 o 
  -9   1   3      233.70      215.06     39.03 o 
  -8   1   3      303.32      337.86     38.42 o 
  -7   1   3      330.65      296.02     20.12 o 
  -6   1   3       43.95       39.39      9.35 o 
  -5   1   3       21.19       20.93      6.92 o 
  -4   1   3      749.22      706.19     30.52 o 
  -3   1   3     1925.97     2067.08     37.46 o 
  -2   1   3    30161.48    31157.31    197.98 o 
  -1   1   3    11722.25    12044.10    189.47 o 
   0   1   3     7333.86     7372.47     52.22 o 
   1   1   3     1543.84     1565.77     25.73 o 
   2   1   3      492.72      579.61     17.84 o 
   3   1   3      300.88      312.25     14.69 o 
   4   1   3      378.66      379.33     17.52 o 
   5   1   3      201.58      207.84     15.31 o 
   6   1   3      185.09      188.41     25.20 o 
   7   1   3       18.24       24.19     12.07 o 
   8   1   3        3.24        8.74      9.97 o 
   9   1   3       77.37       55.30     25.97 o 
 -11   2   3       53.32       45.89     23.08 o 
 -10   2   3      414.94      469.76     51.67 o 
  -9   2   3       69.75       63.70     22.24 o 
  -8   2   3       49.33       51.58     19.08 o 
  -7   2   3      607.61      612.17     27.09 o 
  -6   2   3      200.77      210.01     15.75 o 
  -5   2   3      303.64      318.45     17.66 o 
  -4   2   3      337.51      359.07     17.07 o 
  -3   2   3      509.09      448.28     14.12 o 
  -2   2   3     3556.23     3753.05     44.73 o 
  -1   2   3      451.37      397.98     11.21 o 
   0   2   3      192.55      191.86      9.26 o 
   1   2   3       71.49       73.55      7.73 o 
   2   2   3      660.85      707.52     21.25 o 
   3   2   3      358.39      364.38     17.08 o 
   4   2   3       11.45       12.12      5.90 o 
   5   2   3      101.88      115.46     18.97 o 
   6   2   3      341.04      290.36     31.04 o 
   7   2   3       25.84       40.29     16.70 o 
   8   2   3       25.85       28.52     13.63 o 
   9   2   3        0.87        8.76     14.63 o 
 -11   3   3      151.67      171.08     38.91 o 
 -10   3   3      267.55      326.19     47.86 o 
  -9   3   3       27.48       23.81     15.68 o 
  -8   3   3       50.34       48.50     17.60 o 
  -7   3   3      508.24      486.53     24.16 o 
  -6   3   3      470.68      494.36     23.02 o 
  -5   3   3      535.31      569.62     22.77 o 
  -4   3   3      580.71      591.86     17.87 o 
  -3   3   3      354.83      395.27     12.67 o 
  -2   3   3      713.18      670.29     13.40 o 
  -1   3   3     7065.81     7005.71     56.15 o 
   0   3   3      232.56      264.55     11.41 o 
   1   3   3       76.05       80.36      8.60 o 
   2   3   3      328.90      367.77     16.62 o 
   3   3   3      717.12      737.43     25.32 o 
   4   3   3      275.85      243.17     16.71 o 
   5   3   3     3443.18     3491.91     62.79 o 
   6   3   3     1085.53     1114.32     52.92 o 
   7   3   3        3.49        1.87     10.48 o 
   8   3   3       16.53       14.32     12.28 o 
   9   3   3      112.10      124.49     29.22 o 
 -11   4   3      198.73      226.21     42.80 o 
 -10   4   3       35.01       53.22     21.72 o 
  -9   4   3      178.38      174.56     32.37 o 
  -8   4   3       31.49       27.85     13.22 o 
  -7   4   3       71.27       78.70     12.31 o 
  -6   4   3       14.53       11.36      5.88 o 
  -5   4   3     4098.89     4364.32     53.16 o 
  -4   4   3     4248.18     4684.80     49.32 o 
  -3   4   3      301.89      328.14     16.15 o 
  -2   4   3     4571.19     4741.68     66.05 o 
  -1   4   3      605.76      656.67     15.10 o 
   0   4   3     1824.56     1912.39     31.73 o 
   1   4   3      398.44      416.91     17.20 o 
   2   4   3      239.48      281.60     15.80 o 
   3   4   3      921.84      986.73     33.99 o 
   4   4   3      324.74      342.82     20.42 o 
   5   4   3      135.67      136.68     16.65 o 
   6   4   3       22.17       24.13     15.17 o 
   7   4   3        2.06       10.07     10.08 o 
   8   4   3      269.56      309.08     40.02 o 
 -11   5   3      106.92       76.68     26.00 o 
 -10   5   3      182.22      190.87     36.30 o 
  -9   5   3       27.53       37.95     16.57 o 
  -8   5   3        0.76        2.14      6.53 o 
  -7   5   3       93.30      104.40     12.25 o 
  -6   5   3       27.24       27.76      6.88 o 
  -5   5   3      648.61      681.69     21.44 o 
  -4   5   3     1057.75     1137.76     23.84 o 
  -3   5   3     1203.34     1103.71     35.04 o 
  -2   5   3       41.52       52.48     10.32 o 
  -1   5   3        1.88        0.26      2.48 o 
   0   5   3       16.91       33.39      6.15 o 
   1   5   3      364.68      363.81     17.23 o 
   2   5   3        5.77        6.47      4.92 o 
   3   5   3      283.72      330.78     19.60 o 
   4   5   3      759.27      799.95     31.73 o 
   5   5   3      298.01      302.19     21.87 o 
   6   5   3      360.23      388.58     35.56 o 
   7   5   3       34.45       56.01     18.34 o 
   8   5   3       56.38       51.68     19.83 o 
 -11   6   3      195.30      229.57     48.06 o 
 -10   6   3      223.51      204.27     27.62 o 
  -9   6   3       28.06       32.79     11.98 o 
  -8   6   3       44.82       57.97     16.39 o 
  -7   6   3       44.21       52.48      9.97 o 
  -6   6   3      207.07      207.26     14.17 o 
  -5   6   3      727.39      700.92     21.61 o 
  -4   6   3       34.19       42.19      5.47 o 
  -3   6   3      861.72      947.54     34.96 o 
  -2   6   3      586.79      615.95     28.58 o 
  -1   6   3       75.01       63.35      6.80 o 
   0   6   3      241.14      254.46     14.05 o 
   1   6   3      301.91      349.89     17.90 o 
   2   6   3      333.91      370.22     20.16 o 
   3   6   3      165.25      147.40     16.41 o 
   4   6   3      122.64      129.31     16.45 o 
   5   6   3       34.34       46.61     11.50 o 
   6   6   3        0.56       -8.77      8.77 o 
   7   6   3       47.61       36.01     16.94 o 
   8   6   3       23.70       12.91     16.66 o 
 -11   7   3      342.97      385.09     59.63 o 
 -10   7   3       86.97       99.63     30.73 o 
  -9   7   3       31.25       43.38     23.62 o 
  -8   7   3        8.75        4.84      7.24 o 
  -7   7   3        9.19        6.04      5.82 o 
  -6   7   3        6.07        5.72      5.70 o 
  -5   7   3      327.34      324.60     14.56 o 
  -4   7   3        3.65        0.82      5.87 o 
  -3   7   3      417.55      440.00     26.04 o 
  -2   7   3      118.75      125.63     17.15 o 
  -1   7   3        0.50       -1.21      3.26 o 
   0   7   3      106.24       97.62     10.92 o 
   1   7   3      165.77      139.86     14.27 o 
   2   7   3        8.17        7.47      6.15 o 
   3   7   3        0.01       -3.32      5.32 o 
   4   7   3       12.14       11.22      7.48 o 
   5   7   3       67.38       62.31     13.53 o 
   6   7   3        6.47        1.28     10.38 o 
   7   7   3       16.43       23.83     17.21 o 
 -11   8   3      126.07       77.87     32.35 o 
 -10   8   3      258.37      259.05     49.04 o 
  -9   8   3        0.94       -2.19     12.15 o 
  -8   8   3      464.61      421.66     47.99 o 
  -7   8   3        0.60        1.46      7.58 o 
  -6   8   3     1533.94     1506.81     56.45 o 
  -5   8   3      706.99      699.44     34.81 o 
  -4   8   3       46.36       44.29     12.24 o 
  -3   8   3      429.75      434.87     27.79 o 
  -2   8   3       77.88       89.45     15.98 o 
  -1   8   3        1.10        2.34      5.14 o 
   0   8   3      272.60      278.83     16.77 o 
   1   8   3      299.62      331.78     19.76 o 
   2   8   3       19.31       10.57      6.43 o 
   3   8   3       54.96       62.57     12.21 o 
   4   8   3      479.30      515.29     29.81 o 
   5   8   3       38.14       45.75     12.77 o 
   6   8   3      107.14      158.84     28.88 o 
 -11   9   3       84.05       76.54     32.37 o 
 -10   9   3       37.02       17.41     17.63 o 
  -9   9   3        7.99       18.46     15.74 o 
  -8   9   3      665.68      709.07     63.21 o 
  -7   9   3      463.05      447.19     30.55 o 
  -6   9   3      323.64      293.69     25.65 o 
  -5   9   3       13.14        9.46      8.76 o 
  -4   9   3     1865.53     1824.02     64.29 o 
  -3   9   3       31.62       29.59     11.56 o 
  -2   9   3       61.68       51.62     13.86 o 
  -1   9   3        3.92        7.83      8.71 o 
   0   9   3       25.62       28.39      7.95 o 
   1   9   3      453.28      464.22     24.12 o 
   2   9   3      492.35      482.26     26.64 o 
   3   9   3       51.17       69.44     13.68 o 
   4   9   3      172.46      186.19     22.40 o 
   5   9   3      163.10      161.20     21.83 o 
   6   9   3       28.37       11.19     15.64 o 
 -11  10   3       39.93       78.20     30.14 o 
 -10  10   3        5.28       -5.53     15.41 o 
  -9  10   3        0.09        2.52     15.77 o 
  -8  10   3       12.10       22.72     18.43 o 
  -7  10   3      249.23      279.48     26.77 o 
  -6  10   3      130.90      117.08     19.86 o 
  -5  10   3      224.58      209.51     25.08 o 
  -4  10   3     1321.46     1286.09     51.66 o 
  -3  10   3     1225.73     1164.40     49.76 o 
  -2  10   3      322.10      305.12     28.40 o 
  -1  10   3       66.05       61.07     15.85 o 
   0  10   3       17.86       23.37     11.02 o 
   1  10   3      175.63      225.98     63.81 o 
   2  10   3        8.27       22.16     12.39 o 
   3  10   3       49.25       52.54     13.11 o 
   4  10   3       10.41        8.34      8.71 o 
   5  10   3       39.76       44.68     14.09 o 
 -10  11   3       31.47       38.19     26.57 o 
  -9  11   3      242.29      275.19     51.15 o 
  -8  11   3       83.81       98.25     32.36 o 
  -7  11   3        0.04        0.68      9.36 o 
  -6  11   3      627.96      597.94     38.09 o 
  -5  11   3      169.09      158.16     24.18 o 
  -4  11   3       45.82       47.83     14.32 o 
  -3  11   3      850.48      771.45     42.92 o 
  -2  11   3       40.52       46.26     14.93 o 
  -1  11   3      197.57      180.21     26.18 o 
   0  11   3       93.70       86.73     19.77 o 
   1  11   3        4.90        7.87     10.95 o 
   2  11   3      274.65      296.89     35.40 o 
   3  11   3      227.72      231.98     32.73 o 
   4  11   3       25.59       20.02     14.88 o 
 -10  12   3       27.22       21.81     28.89 o 
  -9  12   3        1.43        3.16     16.72 o 
  -8  12   3        5.98       17.30     17.60 o 
  -7  12   3      370.75      375.69     33.33 o 
  -6  12   3       99.93       98.93     20.04 o 
  -5  12   3      115.52      115.82     21.61 o 
  -4  12   3       94.64      105.06     20.72 o 
  -3  12   3      592.19      607.79     40.53 o 
  -2  12   3      210.04      220.72     29.99 o 
  -1  12   3       38.65       26.47     13.32 o 
   0  12   3      257.20      275.74     34.17 o 
   1  12   3      176.03      160.14     27.85 o 
   2  12   3      171.55      151.09     27.32 o 
   3  12   3       47.42       32.04     17.75 o 
   4  12   3       48.70       57.88     20.57 o 
  -9  13   3        0.08       -5.07     18.71 o 
  -8  13   3       72.84      104.06     35.30 o 
  -7  13   3       92.57       93.72     21.56 o 
  -6  13   3      250.82      294.11     33.44 o 
  -5  13   3       22.38       18.49     13.42 o 
  -4  13   3        0.45       -5.29      8.40 o 
  -3  13   3        7.14        9.20     10.92 o 
  -2  13   3        4.57       14.87     11.51 o 
  -1  13   3       67.51       77.27     20.58 o 
   0  13   3       37.37       31.93     14.64 o 
   1  13   3        6.88        0.74     10.26 o 
   2  13   3      111.31      119.05     27.01 o 
   3  13   3        5.96        6.42     13.73 o 
  -9  14   3       22.71       57.88     29.86 o 
  -8  14   3       44.65       55.64     28.98 o 
  -7  14   3       33.31       23.71     23.12 o 
  -6  14   3       55.30       50.49     16.82 o 
  -5  14   3        7.63       10.75     11.36 o 
  -4  14   3       43.78       42.97     16.26 o 
  -3  14   3      137.80      120.53     34.72 o 
  -2  14   3       85.15      101.14     23.43 o 
  -1  14   3        2.98       -6.54     10.83 o 
   0  14   3      153.41      138.29     27.74 o 
   1  14   3        0.28       -8.38     10.95 o 
  -8  15   3        0.37       23.94     23.26 o 
  -7  15   3        1.37      -10.80     19.09 o 
  -6  15   3      103.96      107.74     23.34 o 
  -5  15   3      206.73      242.09     34.41 o 
  -4  15   3      274.08      322.02     39.68 o 
  -3  15   3       21.61        1.98     13.80 o 
  -2  15   3        1.44       -1.77     11.98 o 
  -1  15   3      269.78      289.95     40.68 o 
   0  15   3      158.72      197.40     33.55 o 
  -6  16   3        1.87        9.12     13.31 o 
  -5  16   3        3.38       19.90     16.09 o 
  -4  16   3       19.22       11.72     15.43 o 
  -3  16   3       29.82       53.87     20.33 o 
  -2  16   3       15.16       14.39     15.87 o 
   1 -17   4      304.77      359.27     43.13 o 
   2 -17   4       62.93       83.98     25.01 o 
   3 -17   4      177.91      205.63     32.70 o 
   4 -17   4      106.96       95.81     24.03 o 
  -1 -16   4        6.43       -1.72     11.68 o 
   0 -16   4       16.05       16.52     14.91 o 
   1 -16   4       93.36       85.36     23.78 o 
   2 -16   4       35.38       53.43     18.22 o 
   3 -16   4       22.33       12.86     13.58 o 
   4 -16   4      109.80      124.26     24.50 o 
   5 -16   4      163.67      186.64     43.02 o 
   6 -16   4        0.20        9.20     19.29 o 
  -3 -15   4        0.40        1.29     12.76 o 
  -2 -15   4        0.00      -10.15     10.15 o 
  -1 -15   4       65.33       51.18     18.34 o 
   0 -15   4        3.53        3.19     12.03 o 
   1 -15   4       43.32       33.43     14.64 o 
   2 -15   4      250.28      260.18     32.77 o 
   3 -15   4        0.23        2.38      9.56 o 
   4 -15   4       65.82       70.72     18.83 o 
   5 -15   4       22.83       33.30     24.31 o 
   6 -15   4       95.98       79.87     32.20 o 
   7 -15   4      179.28      191.18     46.15 o 
  -4 -14   4      423.76      513.46     42.46 o 
  -3 -14   4      191.42      206.07     25.44 o 
  -2 -14   4       25.90       36.49     15.17 o 
  -1 -14   4       57.37       70.70     20.03 o 
   0 -14   4        0.76       -4.92      8.66 o 
   1 -14   4       14.77        9.50     10.54 o 
   2 -14   4        6.27        9.84     10.65 o 
   3 -14   4       18.58       19.91     12.11 o 
   4 -14   4       22.07       26.07     13.13 o 
   5 -14   4      135.64      167.57     40.22 o 
   6 -14   4       72.72       69.66     29.45 o 
   7 -14   4        2.57       11.34     22.17 o 
   8 -14   4      462.07      522.92     63.71 o 
  -5 -13   4        5.66        2.27     11.62 o 
  -4 -13   4       91.17      121.09     20.09 o 
  -3 -13   4      103.85      115.71     18.51 o 
  -2 -13   4        7.88        3.72      7.19 o 
  -1 -13   4       89.88       83.37     14.98 o 
   0 -13   4      331.21      341.02     24.85 o 
   1 -13   4        5.42        3.09      7.37 o 
   2 -13   4       52.91       56.44     12.14 o 
   3 -13   4       71.55       83.37     18.17 o 
   4 -13   4      134.10      122.09     20.68 o 
   5 -13   4       14.37        8.36     16.46 o 
   6 -13   4        0.87       -1.67     16.83 o 
   7 -13   4       34.53       26.32     23.78 o 
   8 -13   4       10.07       24.72     25.00 o 
   9 -13   4       91.08       91.74     41.18 o 
  -6 -12   4       54.34       70.29     17.33 o 
  -5 -12   4        1.27        5.91     10.90 o 
  -4 -12   4        7.17       -0.79      7.45 o 
  -3 -12   4       28.70       20.99     10.31 o 
  -2 -12   4       15.67       15.17      8.40 o 
  -1 -12   4      109.24      120.91     17.19 o 
   0 -12   4       60.83       52.83     11.52 o 
   1 -12   4      209.38      210.75     20.34 o 
   2 -12   4      193.21      187.59     18.73 o 
   3 -12   4       67.91       57.64     11.23 o 
   4 -12   4      183.85      138.08     16.73 o 
   5 -12   4      231.45      235.96     26.67 o 
   6 -12   4      159.56      180.26     25.53 o 
   7 -12   4        0.08       -3.55     17.24 o 
   8 -12   4        0.33       -5.36     17.25 o 
   9 -12   4       55.81       68.24     31.43 o 
  -6 -11   4       48.46       66.00     16.29 o 
  -5 -11   4        9.74        5.08      7.49 o 
  -4 -11   4      264.31      289.48     27.16 o 
  -3 -11   4      253.39      234.32     23.72 o 
  -2 -11   4      270.23      286.28     24.39 o 
  -1 -11   4      646.90      597.63     29.19 o 
   0 -11   4      381.83      367.88     22.58 o 
   1 -11   4       36.45       29.85      9.22 o 
   2 -11   4        9.24       13.33      6.99 o 
   3 -11   4       11.41       13.21      6.88 o 
   4 -11   4        1.61        5.12      5.68 o 
   5 -11   4       63.27       56.95     14.75 o 
   6 -11   4       20.79        7.99     10.36 o 
   7 -11   4        0.28       10.14      9.94 o 
   8 -11   4        9.35        7.11     11.91 o 
   9 -11   4       62.42       82.92     34.70 o 
  -7 -10   4        0.00       -8.63      8.78 o 
  -6 -10   4       43.03       38.22     12.28 o 
  -5 -10   4       40.45       40.39     11.52 o 
  -4 -10   4       93.16       97.30     16.27 o 
  -3 -10   4      129.87      127.23     17.53 o 
  -2 -10   4       76.10       85.49     14.24 o 
  -1 -10   4       61.36       66.67     12.29 o 
   0 -10   4      159.10      189.83     17.89 o 
   1 -10   4      328.67      299.55     19.10 o 
   2 -10   4       89.11       79.19     12.01 o 
   3 -10   4       16.95        9.88      6.32 o 
   4 -10   4      176.20      190.82     16.50 o 
   5 -10   4      127.29      131.02     20.44 o 
   6 -10   4       91.96      101.97     19.36 o 
   7 -10   4      294.38      277.55     30.91 o 
   8 -10   4        0.82        7.21     10.70 o 
   9 -10   4       58.60       78.17     19.95 o 
  10 -10   4        1.87        6.05     13.71 o 
  -8  -9   4       80.77       80.11     23.47 o 
  -7  -9   4      154.78      169.37     22.92 o 
  -6  -9   4        0.23       -0.89      8.37 o 
  -5  -9   4      135.93      117.32     17.85 o 
  -4  -9   4      451.43      447.08     26.77 o 
  -3  -9   4     1611.52     1639.82     47.65 o 
  -2  -9   4     1030.55     1011.38     35.83 o 
  -1  -9   4     1449.27     1403.24     39.98 o 
   0  -9   4       25.24       30.67      8.03 o 
   1  -9   4       27.37       20.64      6.84 o 
   2  -9   4      160.72      155.87     14.64 o 
   3  -9   4      640.11      654.84     25.39 o 
   4  -9   4      407.36      410.02     20.57 o 
   5  -9   4      163.43      142.15     20.85 o 
   6  -9   4       20.32       22.55     11.16 o 
   7  -9   4       54.60       57.51     16.21 o 
   8  -9   4        1.10       -0.17      9.88 o 
   9  -9   4        0.79       10.16     11.24 o 
  10  -9   4       21.40       27.07     16.77 o 
  -8  -8   4        7.28        0.23     13.12 o 
  -7  -8   4        1.80        8.58      8.56 o 
  -6  -8   4      162.34      160.51     20.79 o 
  -5  -8   4      924.44      881.59     37.47 o 
  -4  -8   4     1620.82     1620.92     47.72 o 
  -3  -8   4     1813.89     1738.64     46.70 o 
  -2  -8   4      505.73      509.08     24.44 o 
  -1  -8   4      510.36      481.80     22.37 o 
   0  -8   4      753.94      707.60     25.71 o 
   1  -8   4      602.89      611.48     23.32 o 
   2  -8   4      550.23      541.92     21.84 o 
   3  -8   4        5.14        5.73      5.05 o 
   4  -8   4      403.58      420.74     19.40 o 
   5  -8   4     2614.80     2649.28     72.79 o 
   6  -8   4       24.94       25.70     11.58 o 
   7  -8   4       60.58       75.15     17.53 o 
   8  -8   4       41.56       54.81     16.76 o 
   9  -8   4        0.24        7.34      9.86 o 
  10  -8   4        0.72       -5.72     10.93 o 
  -9  -7   4      102.43       82.95     22.25 o 
  -8  -7   4        7.09        6.41      8.98 o 
  -7  -7   4      195.13      186.93     22.60 o 
  -6  -7   4       19.09       11.99      7.51 o 
  -5  -7   4      663.09      689.03     31.88 o 
  -4  -7   4     1220.62     1139.93     38.33 o 
  -3  -7   4        8.81        8.84      5.65 o 
  -2  -7   4      219.15      216.48     15.98 o 
  -1  -7   4      213.48      188.81     14.41 o 
   0  -7   4      387.26      391.42     18.16 o 
   1  -7   4      101.79       89.83     10.59 o 
   2  -7   4       46.72       42.79      7.77 o 
   3  -7   4       53.35       44.46      7.86 o 
   4  -7   4      141.54      147.27     12.09 o 
   5  -7   4      119.55      120.80     18.48 o 
   6  -7   4       67.19       60.16     14.96 o 
   7  -7   4      235.68      201.96     26.06 o 
   8  -7   4        4.81        7.57     10.00 o 
   9  -7   4        4.78        6.85     10.58 o 
  10  -7   4      138.23      138.67     26.86 o 
  -9  -6   4       31.42       39.86     17.88 o 
  -8  -6   4       37.43       32.87     11.99 o 
  -7  -6   4      182.38      178.88     21.35 o 
  -6  -6   4      189.26      163.88     19.40 o 
  -5  -6   4       70.17       66.20     12.26 o 
  -4  -6   4      605.41      604.46     26.91 o 
  -3  -6   4       20.54       19.59      6.93 o 
  -2  -6   4        0.40        0.99      4.00 o 
  -1  -6   4        2.46       -0.58      3.41 o 
   0  -6   4      664.50      666.11     21.58 o 
   1  -6   4     4320.05     4617.81     54.88 o 
   2  -6   4        6.82       10.29      4.30 o 
   3  -6   4       38.42       36.16      6.79 o 
   4  -6   4      361.36      348.51     15.11 o 
   5  -6   4        2.12        5.09      6.34 o 
   6  -6   4      346.58      358.80     27.64 o 
   7  -6   4      349.58      270.38     41.26 o 
   8  -6   4        1.22       12.96     12.38 o 
   9  -6   4       10.18       -2.26     13.59 o 
  10  -6   4        8.27       -7.81     14.25 o 
 -10  -5   4      120.11      131.15     29.50 o 
  -9  -5   4        8.22       11.65     12.67 o 
  -8  -5   4       37.27       41.02     11.85 o 
  -7  -5   4      704.05      699.39     33.30 o 
  -6  -5   4       29.05       29.02      9.38 o 
  -5  -5   4       11.65       17.51      7.07 o 
  -4  -5   4      659.23      627.76     25.95 o 
  -3  -5   4       45.15       51.07      9.09 o 
  -2  -5   4       16.26       16.78      5.63 o 
  -1  -5   4      253.36      258.73     13.44 o 
   0  -5   4      329.03      384.88     15.30 o 
   1  -5   4      325.65      357.30     14.59 o 
   2  -5   4       19.96       16.33      4.61 o 
   3  -5   4      291.10      301.20     13.33 o 
   4  -5   4      861.47      832.37     49.64 o 
   5  -5   4      180.50      171.15     29.40 o 
   6  -5   4      387.85      335.36     37.65 o 
   7  -5   4       57.07       46.49     19.97 o 
   8  -5   4       31.84       29.13     17.17 o 
   9  -5   4        7.99       13.04     14.97 o 
  10  -5   4        0.24        1.07     14.66 o 
 -10  -4   4        3.92       14.78     13.48 o 
  -9  -4   4      167.18      163.87     28.30 o 
  -8  -4   4        6.44        9.81      7.65 o 
  -7  -4   4        3.22        1.51      5.93 o 
  -6  -4   4        8.71       11.44      6.93 o 
  -5  -4   4       20.11       18.83      6.85 o 
  -4  -4   4      170.51      227.73     15.86 o 
  -3  -4   4       42.53       44.49      7.89 o 
  -2  -4   4     1102.40     1111.97     27.05 o 
  -1  -4   4       86.80       80.48      8.03 o 
   0  -4   4       36.23       44.15      5.96 o 
   1  -4   4     2496.22     2642.66     69.19 o 
   2  -4   4      579.29      567.57     16.86 o 
   3  -4   4     2241.66     2461.67     40.10 o 
   4  -4   4     1731.93     1778.74     72.21 o 
   5  -4   4      398.56      425.26     39.03 o 
   6  -4   4     1349.82     1338.78     73.90 o 
   7  -4   4        0.05       -1.14      9.53 o 
   8  -4   4      403.95      411.84     48.61 o 
   9  -4   4       52.51       45.38     21.29 o 
  10  -4   4       14.59        8.06     18.97 o 
 -10  -3   4      109.86      111.39     33.77 o 
  -9  -3   4       15.91       15.65     12.66 o 
  -8  -3   4        7.75       12.79      7.84 o 
  -7  -3   4      295.56      302.35     21.47 o 
  -6  -3   4     1035.61      979.06     45.96 o 
  -5  -3   4       59.80       56.61     10.08 o 
  -4  -3   4      322.48      317.50     16.86 o 
  -3  -3   4    10081.58    10731.76    113.48 o 
  -2  -3   4     2075.78     2209.22     34.85 o 
  -1  -3   4     1393.42     1302.62     26.97 o 
   0  -3   4     2369.65     2290.99     28.54 o 
   1  -3   4        5.52        3.67      2.93 o 
   2  -3   4     1204.12     1157.25     48.56 o 
   3  -3   4     1384.46     1338.95     28.10 o 
   4  -3   4     6946.81     7373.68    147.18 o 
   5  -3   4        0.13        9.49     11.07 o 
   6  -3   4      145.79      172.45     33.16 o 
   7  -3   4      477.81      368.12     43.34 o 
   8  -3   4      122.49      127.87     32.45 o 
   9  -3   4       32.72       40.89     21.29 o 
  10  -3   4       51.75       24.58     24.95 o 
 -11  -2   4        7.45      -12.69     13.24 o 
 -10  -2   4      164.97      166.46     39.68 o 
  -9  -2   4       18.16       26.20     17.98 o 
  -8  -2   4       61.54       63.99     12.30 o 
  -7  -2   4        0.31        1.02      5.31 o 
  -6  -2   4        2.42        0.72      5.06 o 
  -5  -2   4        0.62        0.66      4.22 o 
  -4  -2   4     2753.42     2797.70     46.13 o 
  -3  -2   4     1734.07     1927.54     34.41 o 
  -2  -2   4      356.56      373.11     16.31 o 
  -1  -2   4     1384.28     1378.66     20.64 o 
   0  -2   4      299.85      328.85     10.62 o 
   1  -2   4      634.02      544.12     19.73 o 
   2  -2   4      232.32      264.97     14.08 o 
   3  -2   4     4164.08     4658.13     60.63 o 
   4  -2   4     3342.66     3475.70     44.85 o 
   5  -2   4      168.89      192.69     31.69 o 
   6  -2   4      121.20       88.56     24.55 o 
   7  -2   4       32.37       19.19     14.69 o 
   8  -2   4      130.58      152.70     35.45 o 
   9  -2   4       78.59       93.04     31.42 o 
  10  -2   4       19.45       29.44     21.17 o 
 -11  -1   4       59.94       42.86     24.72 o 
 -10  -1   4      226.61      237.46     45.54 o 
  -9  -1   4      584.50      537.48     54.26 o 
  -8  -1   4      165.48      175.05     34.50 o 
  -7  -1   4       21.00       24.71      9.33 o 
  -6  -1   4      471.20      469.44     26.25 o 
  -5  -1   4     1227.93     1296.30     33.18 o 
  -4  -1   4     3204.59     3284.01     70.20 o 
  -3  -1   4      569.65      531.83     17.70 o 
  -2  -1   4      195.27      205.89      9.88 o 
  -1  -1   4     2058.19     2125.24     38.78 o 
   0  -1   4     6568.26     6592.11    122.52 o 
   1  -1   4      877.92      793.73     17.63 o 
   2  -1   4     1589.60     1693.91     28.48 o 
   3  -1   4     2348.82     2629.63     37.70 o 
   4  -1   4     3053.33     3176.21     43.18 o 
   5  -1   4      839.95      771.69     56.44 o 
   6  -1   4      248.42      231.10     37.93 o 
   7  -1   4        2.12       -1.45     10.36 o 
   8  -1   4       37.78       16.86     13.87 o 
   9  -1   4       75.95       92.08     29.48 o 
  10  -1   4      145.72      130.06     38.77 o 
 -11   0   4       33.94       38.29     23.84 o 
 -10   0   4       64.04       79.37     26.60 o 
  -9   0   4      765.87      723.85     61.39 o 
  -8   0   4      704.70      704.03     55.42 o 
  -7   0   4      180.77      177.88     24.88 o 
  -6   0   4       39.10       42.79      9.93 o 
  -5   0   4      236.96      209.12     16.51 o 
  -4   0   4       30.51       24.91      7.36 o 
  -3   0   4     1914.16     2038.85     41.93 o 
  -2   0   4     1250.54     1340.75     31.97 o 
  -1   0   4      720.61      778.91     14.67 o 
   0   0   4     8653.03     8928.11     55.98 o 
   1   0   4     4744.50     4826.20     45.35 o 
   2   0   4      154.27      143.39      9.82 o 
   3   0   4      222.49      220.21     12.57 o 
   4   0   4      341.30      349.27     16.47 o 
   5   0   4      427.41      446.99     29.51 o 
   6   0   4      259.26      273.96     28.65 o 
   7   0   4       89.89       96.02     20.37 o 
   8   0   4       14.06       14.25     14.06 o 
   9   0   4      184.03      220.79     47.03 o 
 -11   1   4        0.70        3.48     15.56 o 
 -10   1   4       12.67       10.82     13.45 o 
  -9   1   4      234.16      222.12     39.10 o 
  -8   1   4      147.21      160.95     30.84 o 
  -7   1   4       44.48       57.52     11.48 o 
  -6   1   4        4.93        0.88      7.07 o 
  -5   1   4      247.34      260.77     17.42 o 
  -4   1   4      351.61      323.31     18.02 o 
  -3   1   4      755.57      763.27     24.86 o 
  -2   1   4    14163.19    14318.08    151.78 o 
  -1   1   4     1814.43     1890.08     25.49 o 
   0   1   4      956.36      941.56     22.53 o 
   1   1   4      984.36      930.86     21.73 o 
   2   1   4       58.69       46.63      7.23 o 
   3   1   4     1653.19     1584.01     33.89 o 
   4   1   4       42.23       49.33      8.87 o 
   5   1   4      503.56      474.45     21.75 o 
   6   1   4      231.89      232.82     27.68 o 
   7   1   4        0.15        5.76     10.57 o 
   8   1   4       37.93       39.31     16.04 o 
   9   1   4       24.80       12.68     18.81 o 
 -11   2   4      344.47      393.35     56.39 o 
 -10   2   4      183.83      193.48     38.42 o 
  -9   2   4       43.90       50.96     19.73 o 
  -8   2   4      925.10      940.04     59.75 o 
  -7   2   4       18.80       22.37      8.87 o 
  -6   2   4       70.18       65.11     11.56 o 
  -5   2   4      147.99      114.23     19.04 o 
  -4   2   4        2.99       -0.08      3.93 o 
  -3   2   4     4309.11     4673.21     47.46 o 
  -2   2   4     8767.17     9058.67     72.02 o 
  -1   2   4      312.76      289.22     11.12 o 
   0   2   4       33.32       24.18      5.05 o 
   1   2   4      270.14      276.06     13.29 o 
   2   2   4      864.29      886.15     25.15 o 
   3   2   4        3.03        8.12      4.93 o 
   4   2   4     2224.51     2171.50     45.39 o 
   5   2   4       10.91        7.75      6.63 o 
   6   2   4        0.23       -1.72      7.69 o 
   7   2   4       19.63       10.30     10.33 o 
   8   2   4       48.27       45.23     16.52 o 
   9   2   4       32.42       38.38     32.31 o 
 -11   3   4      559.09      544.79     57.37 o 
 -10   3   4      216.21      204.15     38.94 o 
  -9   3   4       52.06       67.97     21.70 o 
  -8   3   4        0.38        8.59      9.64 o 
  -7   3   4      677.64      719.65     30.70 o 
  -6   3   4     1364.20     1423.05     40.06 o 
  -5   3   4      134.04      124.80     11.04 o 
  -4   3   4     2243.68     2421.57     36.85 o 
  -3   3   4     2102.05     2051.17     30.20 o 
  -2   3   4        6.75       10.87      3.48 o 
  -1   3   4     1134.90     1050.75     24.65 o 
   0   3   4     2922.02     2876.66     39.04 o 
   1   3   4        4.04        3.15      3.58 o 
   2   3   4       81.08       63.80      9.25 o 
   3   3   4      121.87      123.69     13.43 o 
   4   3   4      118.06      124.30     14.39 o 
   5   3   4      374.23      368.25     22.11 o 
   6   3   4       38.46       43.98     15.46 o 
   7   3   4       54.53       60.19     17.11 o 
   8   3   4        9.09       21.79     15.07 o 
 -11   4   4       27.51       29.95     17.39 o 
 -10   4   4      459.81      437.00     46.64 o 
  -9   4   4      160.98      164.45     31.62 o 
  -8   4   4      230.64      259.43     29.97 o 
  -7   4   4       70.55       61.75     11.48 o 
  -6   4   4      244.89      234.31     15.94 o 
  -5   4   4      121.72      127.08     10.67 o 
  -4   4   4     1613.64     1636.14     28.97 o 
  -3   4   4      128.91      127.83      7.25 o 
  -2   4   4     1884.97     2005.29     25.53 o 
  -1   4   4        0.28        1.69      2.90 o 
   0   4   4       27.96       12.90      4.70 o 
   1   4   4      120.60       98.18     10.73 o 
   2   4   4      249.22      246.02     15.60 o 
   3   4   4      104.08       97.87     12.95 o 
   4   4   4       41.93       46.55     14.70 o 
   5   4   4     1946.21     1931.67     64.75 o 
   6   4   4        0.36       -2.33      8.89 o 
   7   4   4      146.96      164.17     41.48 o 
   8   4   4       19.71       39.26     18.79 o 
 -11   5   4      198.29      217.50     40.47 o 
 -10   5   4       88.18       82.94     18.30 o 
  -9   5   4        7.58        2.41     16.43 o 
  -8   5   4       95.98       93.04     16.78 o 
  -7   5   4      264.87      288.01     17.41 o 
  -6   5   4      512.45      519.19     39.40 o 
  -5   5   4        4.20        7.99      9.63 o 
  -4   5   4      482.08      452.12     15.31 o 
  -3   5   4     3249.01     3252.09    109.97 o 
  -2   5   4      169.44      144.81     15.90 o 
  -1   5   4      118.13      157.45      9.78 o 
   0   5   4       14.27       21.97      5.92 o 
   1   5   4        0.28        0.71      4.05 o 
   2   5   4      192.56      165.21     15.41 o 
   3   5   4       11.75       21.48      8.07 o 
   4   5   4      269.94      255.63     20.35 o 
   5   5   4      102.68      107.13     15.80 o 
   6   5   4       26.09       39.76     15.72 o 
   7   5   4       40.20       56.29     18.77 o 
   8   5   4        1.02       -7.45     14.10 o 
 -11   6   4       57.16       58.05     27.36 o 
 -10   6   4       90.98       82.52     29.24 o 
  -9   6   4       29.19       38.23     12.15 o 
  -8   6   4       92.99       81.54     15.64 o 
  -7   6   4      528.67      535.02     22.95 o 
  -6   6   4      383.71      409.45     18.62 o 
  -5   6   4      106.94      118.93      9.94 o 
  -4   6   4     1201.99     1201.61     41.14 o 
  -3   6   4      997.40     1035.72     38.02 o 
  -2   6   4      181.97      186.43     18.99 o 
  -1   6   4       11.42       16.12      4.63 o 
   0   6   4       30.98       21.19      6.34 o 
   1   6   4       93.08       92.95     12.07 o 
   2   6   4      108.33      122.70     14.47 o 
   3   6   4        8.66        9.72      6.64 o 
   4   6   4      828.26      831.48     34.80 o 
   5   6   4        2.30        0.00      7.43 o 
   6   6   4       14.07       27.62     14.01 o 
   7   6   4       43.86       41.50     18.79 o 
 -11   7   4      417.88      481.23     59.18 o 
 -10   7   4       19.02       12.84     17.39 o 
  -9   7   4       10.42        1.65     14.14 o 
  -8   7   4        0.06       -0.67     10.72 o 
  -7   7   4      438.99      416.61     27.92 o 
  -6   7   4      918.67      886.81     38.99 o 
  -5   7   4     1178.46     1141.26     56.05 o 
  -4   7   4     1564.59     1620.91     50.63 o 
  -3   7   4      175.95      184.31     25.54 o 
  -2   7   4      203.48      242.64     21.86 o 
  -1   7   4       68.54       75.16      8.65 o 
   0   7   4      141.76      130.92     12.98 o 
   1   7   4      192.83      218.35     17.32 o 
   2   7   4       33.47       48.69     10.56 o 
   3   7   4      185.53      204.29     20.30 o 
   4   7   4        9.88        1.68      6.53 o 
   5   7   4       57.34       63.51     14.32 o 
   6   7   4      167.18      207.18     31.85 o 
   7   7   4       35.46       37.62     24.53 o 
 -11   8   4       67.88       65.92     31.00 o 
 -10   8   4       50.28       53.63     24.52 o 
  -9   8   4        0.04      -10.03     10.03 o 
  -8   8   4      159.99      158.52     35.02 o 
  -7   8   4      107.38      110.79     18.44 o 
  -6   8   4       23.64       35.09     11.90 o 
  -5   8   4     1861.24     1776.02     56.32 o 
  -4   8   4     1188.90     1169.11     45.69 o 
  -3   8   4      391.96      326.42     25.13 o 
  -2   8   4      435.13      420.38     28.33 o 
  -1   8   4      387.38      410.24     17.60 o 
   0   8   4        7.25       11.15      6.05 o 
   1   8   4      315.76      327.98     20.83 o 
   2   8   4      499.35      523.78     27.12 o 
   3   8   4       96.94       86.57     14.97 o 
   4   8   4       24.36       28.76     10.23 o 
   5   8   4        0.11        4.27      8.96 o 
   6   8   4        1.43       -5.27     12.92 o 
 -11   9   4        2.68        8.12     17.90 o 
 -10   9   4      180.82      199.99     44.37 o 
  -9   9   4       19.80       29.53     19.89 o 
  -8   9   4      114.27      119.10     32.77 o 
  -7   9   4        1.66        0.04      7.39 o 
  -6   9   4        0.71       -6.51      6.51 o 
  -5   9   4      563.22      528.73     33.00 o 
  -4   9   4     1196.88     1181.24     67.59 o 
  -3   9   4      784.99      783.65     39.96 o 
  -2   9   4     1044.37      942.43     44.09 o 
  -1   9   4        2.51       -4.89      9.30 o 
   0   9   4     1487.07     1486.82     57.60 o 
   1   9   4        1.77       -0.91      5.95 o 
   2   9   4      137.93      129.70     17.53 o 
   3   9   4      169.12      196.39     22.10 o 
   4   9   4        2.47       -1.32      7.85 o 
   5   9   4       12.20       13.88     10.22 o 
 -11  10   4      178.93      186.12     45.82 o 
 -10  10   4        0.99       14.32     18.19 o 
  -9  10   4       90.64       80.16     29.72 o 
  -8  10   4       49.27       50.53     23.23 o 
  -7  10   4       25.75       19.30     11.05 o 
  -6  10   4      147.14      170.00     23.63 o 
  -5  10   4       52.37       52.58     14.05 o 
  -4  10   4       18.12        8.12     11.89 o 
  -3  10   4     1924.13     1871.49     64.30 o 
  -2  10   4        0.83        3.04      9.25 o 
  -1  10   4        4.49       10.95      9.05 o 
   0  10   4       56.78       84.87     18.59 o 
   1  10   4      561.17      568.81     39.52 o 
   2  10   4     1541.49     1513.05     65.29 o 
   3  10   4        5.78        5.63     11.30 o 
   4  10   4        1.65       -0.62     11.22 o 
   5  10   4       20.59        6.32     14.82 o 
 -10  11   4      377.75      394.33     63.23 o 
  -9  11   4        2.20        8.17     18.66 o 
  -8  11   4        6.32        4.09     15.80 o 
  -7  11   4      309.70      273.77     30.54 o 
  -6  11   4       12.95        7.28      9.55 o 
  -5  11   4      114.99      113.85     21.10 o 
  -4  11   4      186.65      160.63     24.31 o 
  -3  11   4      896.02      797.01     44.66 o 
  -2  11   4      229.86      227.26     29.22 o 
  -1  11   4        9.69       11.69     11.07 o 
   0  11   4       98.18      108.56     21.71 o 
   1  11   4      374.66      392.94     39.06 o 
   2  11   4       52.22       50.72     16.07 o 
   3  11   4       24.81       18.64     13.99 o 
   4  11   4        6.56       -2.18     13.39 o 
 -10  12   4       87.77       95.24     34.98 o 
  -9  12   4       80.42      105.64     35.76 o 
  -8  12   4      105.53      137.36     37.23 o 
  -7  12   4       35.93       27.07     16.14 o 
  -6  12   4       40.75       60.54     17.41 o 
  -5  12   4      354.33      330.91     34.20 o 
  -4  12   4      478.62      448.64     35.81 o 
  -3  12   4       78.66       69.90     18.60 o 
  -2  12   4     1610.25     1639.95     68.18 o 
  -1  12   4        0.97        8.82     10.40 o 
   0  12   4       80.82       86.40     20.75 o 
   1  12   4       24.13       36.86     15.11 o 
   2  12   4        0.09        4.38     11.35 o 
   3  12   4      289.14      316.59     41.21 o 
  -9  13   4        1.36        5.95     20.74 o 
  -8  13   4      193.65      254.69     53.57 o 
  -7  13   4        0.28        1.43      9.80 o 
  -6  13   4      190.80      213.32     29.45 o 
  -5  13   4        3.68        6.81     11.02 o 
  -4  13   4       31.47       33.17     13.73 o 
  -3  13   4      212.54      251.15     33.43 o 
  -2  13   4       56.82       47.13     18.00 o 
  -1  13   4        3.83        1.73     11.28 o 
   0  13   4       76.85       73.74     21.01 o 
   1  13   4      368.65      403.75     44.21 o 
   2  13   4       28.69       23.98     17.12 o 
  -9  14   4       15.89        3.29     23.20 o 
  -8  14   4      487.61      559.05     66.38 o 
  -7  14   4       58.12       62.39     18.84 o 
  -6  14   4       15.21       26.16     14.35 o 
  -5  14   4        8.84       -3.44     10.47 o 
  -4  14   4       11.51       12.10     11.69 o 
  -3  14   4        3.09        3.80     11.32 o 
  -2  14   4       71.76       51.31     18.76 o 
  -1  14   4       64.76       93.17     24.73 o 
   0  14   4        2.54        0.66     12.65 o 
   1  14   4       38.79       54.11     20.59 o 
  -7  15   4       24.08       25.39     15.69 o 
  -6  15   4        9.10       16.02     12.96 o 
  -5  15   4      170.17      184.28     31.21 o 
  -4  15   4        1.79        9.70     13.63 o 
  -3  15   4      465.93      567.12     46.53 o 
  -2  15   4      113.15      146.76     30.32 o 
  -1  15   4      202.32      250.79     38.37 o 
  -5  16   4        2.52       11.31     15.81 o 
  -4  16   4        9.19       10.35     15.81 o 
   1 -17   5        4.89        8.64     13.19 o 
   2 -17   5       74.06       68.76     22.31 o 
   3 -17   5        5.55        9.09     14.30 o 
   4 -17   5       46.66       59.41     29.45 o 
  -1 -16   5      115.29      154.65     29.66 o 
   0 -16   5      469.41      533.88     53.24 o 
   1 -16   5       14.45       24.84     15.28 o 
   2 -16   5      105.19      119.12     24.74 o 
   3 -16   5        0.02        1.33     11.36 o 
   4 -16   5        3.74       -4.25      9.95 o 
   5 -16   5       58.41       59.75     28.77 o 
   6 -16   5       14.97       19.51     23.19 o 
  -3 -15   5       26.86       26.24     16.66 o 
  -2 -15   5      257.29      276.50     37.52 o 
  -1 -15   5        0.04        3.23     11.79 o 
   0 -15   5       41.10       61.60     18.17 o 
   1 -15   5      299.99      300.65     35.32 o 
   2 -15   5       82.66      107.09     22.22 o 
   3 -15   5      285.86      286.05     33.07 o 
   4 -15   5       18.63        1.45     12.42 o 
   5 -15   5      302.34      339.60     53.36 o 
   6 -15   5       12.32       13.23     21.16 o 
   7 -15   5        7.84       -2.59     21.72 o 
  -4 -14   5       16.89       16.25     13.23 o 
  -3 -14   5      105.25      139.88     21.21 o 
  -2 -14   5      280.80      339.17     28.99 o 
  -1 -14   5        2.27        1.11      8.31 o 
   0 -14   5       26.15       30.25     11.13 o 
   1 -14   5      278.17      271.61     25.16 o 
   2 -14   5       14.92       20.87     16.66 o 
   3 -14   5      157.17      164.35     25.33 o 
   4 -14   5        1.01        2.78      9.63 o 
   5 -14   5       27.42       33.90     21.26 o 
   6 -14   5       68.81       99.29     32.95 o 
   7 -14   5       24.00       21.84     22.62 o 
   8 -14   5      103.58      134.79     41.06 o 
  -5 -13   5        2.37        3.88     10.10 o 
  -4 -13   5       77.50      131.87     21.28 o 
  -3 -13   5        6.62        4.32      8.33 o 
  -2 -13   5      141.04      150.73     20.05 o 
  -1 -13   5      197.06      215.36     23.35 o 
   0 -13   5       76.88       82.93     14.73 o 
   1 -13   5        5.12        9.12      7.12 o 
   2 -13   5       26.67       18.26      8.69 o 
   3 -13   5       63.18       74.74     13.45 o 
   4 -13   5      544.28      575.84     29.18 o 
   5 -13   5        0.26        0.65     16.17 o 
   6 -13   5        4.38        8.47     16.51 o 
   7 -13   5        7.42        2.70     18.27 o 
   8 -13   5      238.10      265.16     53.75 o 
  -6 -12   5       26.75       35.89     15.87 o 
  -5 -12   5        6.83       12.54      9.76 o 
  -4 -12   5       49.96       62.40     14.33 o 
  -3 -12   5      176.67      215.85     24.10 o 
  -2 -12   5        0.24       -1.70      6.14 o 
  -1 -12   5      189.15      210.82     22.22 o 
   0 -12   5        0.10        2.54      6.19 o 
   1 -12   5      107.49      112.39     15.96 o 
   2 -12   5       83.36       77.48     13.25 o 
   3 -12   5       80.44      100.05     14.57 o 
   4 -12   5        0.71        6.29      6.68 o 
   5 -12   5        0.78       -6.17      6.80 o 
   6 -12   5       79.10       99.20     20.67 o 
   7 -12   5       59.24       61.23     18.54 o 
   8 -12   5       48.54       58.49     29.72 o 
   9 -12   5       51.77       63.99     32.63 o 
  -6 -11   5      243.98      290.65     30.61 o 
  -5 -11   5        1.49        8.98      8.57 o 
  -4 -11   5       17.15       17.19      9.68 o 
  -3 -11   5      480.64      485.05     29.12 o 
  -2 -11   5        0.43       -0.90      6.17 o 
  -1 -11   5     2556.87     2568.94     59.96 o 
   0 -11   5       17.02       21.51      8.41 o 
   1 -11   5      274.26      283.18     19.82 o 
   2 -11   5       44.81       49.94     10.62 o 
   3 -11   5      129.40      140.48     16.27 o 
   4 -11   5       40.04       63.91     11.78 o 
   5 -11   5       20.52       21.44     10.93 o 
   6 -11   5       58.96       58.86     16.08 o 
   7 -11   5       15.81       16.69     12.29 o 
   8 -11   5       15.82       25.20     13.88 o 
   9 -11   5       38.34       34.21     19.44 o 
  -7 -10   5      145.36      185.94     25.45 o 
  -6 -10   5      129.49      162.41     22.51 o 
  -5 -10   5        2.35       -6.51      6.76 o 
  -4 -10   5      280.37      292.24     26.02 o 
  -3 -10   5       86.22       94.83     15.60 o 
  -2 -10   5     1335.91     1319.72     42.92 o 
  -1 -10   5     1384.92     1316.08     40.98 o 
   0 -10   5      102.86      111.91     14.72 o 
   1 -10   5      752.77      753.09     29.45 o 
   2 -10   5      169.03      157.43     16.15 o 
   3 -10   5        9.15        9.13      6.22 o 
   4 -10   5      519.89      513.08     24.17 o 
   5 -10   5      324.63      323.10     26.99 o 
   6 -10   5      123.58      138.54     22.33 o 
   7 -10   5      232.91      274.99     31.47 o 
   8 -10   5       57.86      101.53     21.27 o 
   9 -10   5      172.31      189.33     30.42 o 
  -8  -9   5        0.07        7.63      9.86 o 
  -7  -9   5       47.23       46.48     13.89 o 
  -6  -9   5        0.47       -6.43      6.43 o 
  -5  -9   5        2.34       -2.35      5.89 o 
  -4  -9   5       61.35       57.05     12.40 o 
  -3  -9   5       53.69       62.31     12.32 o 
  -2  -9   5       37.85       36.14      9.69 o 
  -1  -9   5      193.52      196.56     17.86 o 
   0  -9   5      772.39      712.97     27.82 o 
   1  -9   5     1384.77     1372.37     37.20 o 
   2  -9   5      128.84      165.64     15.55 o 
   3  -9   5       14.51       20.31      7.16 o 
   4  -9   5        6.22        5.73      6.24 o 
   5  -9   5       40.65       60.46     15.41 o 
   6  -9   5       10.69       -0.26      7.85 o 
   7  -9   5       11.06       26.27     12.01 o 
   8  -9   5       23.87       31.42     14.14 o 
   9  -9   5       34.48       49.96     18.33 o 
  -8  -8   5        6.61        8.27     10.81 o 
  -7  -8   5      742.00      786.42     47.60 o 
  -6  -8   5      159.69      135.13     19.20 o 
  -5  -8   5        3.16        3.01      6.38 o 
  -4  -8   5       23.30       21.17      8.31 o 
  -3  -8   5       67.55       53.59     11.25 o 
  -2  -8   5      164.69      167.97     16.71 o 
  -1  -8   5     1845.61     1812.11     42.72 o 
   0  -8   5      790.98      748.91     26.55 o 
   1  -8   5        9.94        8.81      5.21 o 
   2  -8   5        0.25       -3.78      3.88 o 
   3  -8   5      720.33      699.45     25.23 o 
   4  -8   5      285.92      263.75     16.00 o 
   5  -8   5     5070.59     5235.62     97.81 o 
   6  -8   5      316.81      322.66     27.60 o 
   7  -8   5      161.57      160.13     24.16 o 
   8  -8   5       16.17       22.95     12.60 o 
   9  -8   5        8.68       17.45     12.86 o 
  10  -8   5        2.21       -7.80     11.79 o 
  -9  -7   5       27.33       37.34     18.60 o 
  -8  -7   5       21.73        8.61      9.22 o 
  -7  -7   5       28.06       27.42     13.20 o 
  -6  -7   5        5.21        8.40      7.31 o 
  -5  -7   5      255.14      253.13     22.58 o 
  -4  -7   5      282.13      275.00     20.89 o 
  -3  -7   5      476.14      492.05     24.01 o 
  -2  -7   5      423.73      400.07     20.49 o 
  -1  -7   5      289.43      267.16     16.12 o 
   0  -7   5      228.42      192.88     13.57 o 
   1  -7   5      178.46      175.95     12.79 o 
   2  -7   5       97.01      106.87     11.37 o 
   3  -7   5       12.72       10.66      5.18 o 
   4  -7   5      567.24      576.33     21.46 o 
   5  -7   5      670.13      642.53     34.62 o 
   6  -7   5      544.30      537.27     34.24 o 
   7  -7   5       14.84       10.39     10.25 o 
   8  -7   5       24.75       17.12     11.09 o 
   9  -7   5        1.95        3.95     10.77 o 
  10  -7   5        3.54        7.23     15.11 o 
  -9  -6   5        5.18        5.96     12.92 o 
  -8  -6   5       77.63       76.33     15.81 o 
  -7  -6   5       65.17       78.74     14.91 o 
  -6  -6   5       16.47       20.37      8.52 o 
  -5  -6   5      261.07      235.19     20.90 o 
  -4  -6   5      155.13      165.24     16.93 o 
  -3  -6   5      302.42      241.83     16.48 o 
  -2  -6   5       12.75       11.92      5.60 o 
  -1  -6   5      445.73      436.62     18.58 o 
   0  -6   5      876.70      867.30     24.64 o 
   1  -6   5       82.85       86.66      9.56 o 
   2  -6   5      271.12      299.52     14.92 o 
   3  -6   5        0.04       -3.13      3.13 o 
   4  -6   5      490.93      499.77     18.81 o 
   5  -6   5      282.55      302.32     24.51 o 
   6  -6   5      737.63      723.92     56.62 o 
   7  -6   5        0.37       -8.31      8.31 o 
   8  -6   5      215.68      196.21     39.40 o 
   9  -6   5        4.34       -4.43     13.01 o 
  10  -6   5       13.95       -2.38     16.79 o 
 -10  -5   5       38.71       46.42     20.03 o 
  -9  -5   5      212.87      224.22     33.01 o 
  -8  -5   5        0.58        4.47      7.29 o 
  -7  -5   5       19.76       15.40      8.14 o 
  -6  -5   5      107.37       90.18     14.53 o 
  -5  -5   5        1.29        1.90      5.36 o 
  -4  -5   5      155.32      144.21     15.15 o 
  -3  -5   5       73.19       70.96     10.51 o 
  -2  -5   5     2602.95     2726.12     45.42 o 
  -1  -5   5        0.36       -0.66      3.38 o 
   0  -5   5     7651.16     8237.24     69.09 o 
   1  -5   5        1.33        3.74      3.63 o 
   2  -5   5      160.26      177.77     11.25 o 
   3  -5   5        1.47        0.81      3.61 o 
   4  -5   5      167.92      185.89     11.22 o 
   5  -5   5      501.48      477.01     43.77 o 
   6  -5   5      182.85      168.14     33.32 o 
   7  -5   5       14.83        3.99     11.67 o 
   8  -5   5       55.24       26.95     17.78 o 
   9  -5   5       65.51       84.80     28.01 o 
  10  -5   5        5.35       12.93     19.87 o 
 -10  -4   5      284.25      281.49     54.52 o 
  -9  -4   5        0.10       -7.99      8.10 o 
  -8  -4   5      181.19      189.02     21.39 o 
  -7  -4   5      391.57      368.78     23.95 o 
  -6  -4   5        2.00       -1.87      5.85 o 
  -5  -4   5       44.58       42.38      9.23 o 
  -4  -4   5      106.23      104.40     12.65 o 
  -3  -4   5      104.98      147.70     12.77 o 
  -2  -4   5        1.03        2.34      3.44 o 
  -1  -4   5       24.34       41.44      6.23 o 
   0  -4   5       26.09       15.06      4.30 o 
   1  -4   5      127.34       97.31      8.41 o 
   2  -4   5     1027.12     1042.67     23.95 o 
   3  -4   5       51.07       57.30     12.13 o 
   4  -4   5      680.07      654.94     20.85 o 
   5  -4   5     1734.80     1759.12     81.59 o 
   6  -4   5       47.46       43.58     19.56 o 
   7  -4   5        1.79        2.97      9.93 o 
   8  -4   5      145.93      123.28     32.89 o 
   9  -4   5        8.40        1.45     13.59 o 
  10  -4   5       71.88       74.58     27.92 o 
 -10  -3   5      275.03      298.10     53.37 o 
  -9  -3   5      120.19      108.00     31.33 o 
  -8  -3   5      429.65      423.23     25.78 o 
  -7  -3   5       62.83       75.79     13.39 o 
  -6  -3   5       15.59       18.22      8.13 o 
  -5  -3   5      808.03      858.62     29.94 o 
  -4  -3   5        0.70        1.87      4.23 o 
  -3  -3   5      712.75      800.68     23.93 o 
  -2  -3   5     2550.87     2557.11     37.36 o 
  -1  -3   5      287.56      278.89     11.07 o 
   0  -3   5      851.11      842.96     17.03 o 
   1  -3   5      398.70      496.47     14.94 o 
   2  -3   5       26.55       26.30      6.94 o 
   3  -3   5       78.46       92.50     10.51 o 
   4  -3   5     1793.49     1901.94     79.31 o 
   5  -3   5      727.85      716.67     53.10 o 
   6  -3   5     2069.14     1875.80     91.25 o 
   7  -3   5      129.98      164.44     35.56 o 
   8  -3   5       62.60       60.34     23.90 o 
   9  -3   5       36.30       40.22     23.58 o 
 -11  -2   5      223.41      168.38     41.10 o 
 -10  -2   5       10.37       25.87     17.56 o 
  -9  -2   5       29.80        8.66     12.56 o 
  -8  -2   5      320.77      312.09     26.56 o 
  -7  -2   5      189.26      171.00     18.20 o 
  -6  -2   5      324.34      303.91     19.30 o 
  -5  -2   5     1206.61     1200.76     33.82 o 
  -4  -2   5      570.72      551.51     21.32 o 
  -3  -2   5      391.31      361.22     15.71 o 
  -2  -2   5      448.12      466.65     15.05 o 
  -1  -2   5     1388.86     1323.35     35.04 o 
   0  -2   5        6.04        9.34      5.11 o 
   1  -2   5        8.14        9.18      5.03 o 
   2  -2   5      225.14      220.95     22.01 o 
   3  -2   5      754.17      728.55     25.12 o 
   4  -2   5      263.96      263.90     17.01 o 
   5  -2   5       17.17       11.89     12.19 o 
   6  -2   5      277.15      297.31     43.21 o 
   7  -2   5       78.65       51.71     21.65 o 
   8  -2   5      124.74       95.43     29.73 o 
   9  -2   5      117.33      117.34     35.65 o 
 -11  -1   5      105.69       94.06     32.98 o 
 -10  -1   5        9.75        4.64     11.69 o 
  -9  -1   5      124.00      131.37     31.96 o 
  -8  -1   5      452.95      419.70     34.55 o 
  -7  -1   5       16.62       15.39     12.10 o 
  -6  -1   5      455.72      459.01     26.96 o 
  -5  -1   5        0.44       -0.23      5.13 o 
  -4  -1   5      372.41      377.08     22.03 o 
  -3  -1   5     1054.56     1079.04     33.94 o 
  -2  -1   5      565.41      620.06     27.59 o 
  -1  -1   5      215.45      197.90     14.02 o 
   0  -1   5        0.10        0.98      3.54 o 
   1  -1   5      528.90      496.21     15.33 o 
   2  -1   5      379.55      450.55     16.52 o 
   3  -1   5      708.90      755.01     22.42 o 
   4  -1   5     2207.20     2238.66     39.76 o 
   5  -1   5      188.75      185.47     22.50 o 
   6  -1   5       47.93       31.97     16.90 o 
   7  -1   5      112.21       67.68     26.02 o 
   8  -1   5       26.78       29.02     18.44 o 
   9  -1   5       11.46       18.45     19.88 o 
 -11   0   5        4.36       23.20     20.43 o 
 -10   0   5      949.07      901.72     73.17 o 
  -9   0   5      717.15      699.04     59.76 o 
  -8   0   5      238.71      225.08     23.22 o 
  -7   0   5       10.40        7.14      7.01 o 
  -6   0   5      272.62      262.56     21.50 o 
  -5   0   5      147.45      134.70     16.30 o 
  -4   0   5     1266.41     1303.93     38.52 o 
  -3   0   5     1370.49     1358.63     36.53 o 
  -2   0   5     5045.11     5300.47     46.51 o 
  -1   0   5     2586.44     2710.18     29.52 o 
   0   0   5       45.04       30.80      4.89 o 
   1   0   5      136.59      136.55      9.39 o 
   2   0   5     2460.01     2633.68     58.54 o 
   3   0   5       33.16       19.88      6.06 o 
   4   0   5       28.19       19.79      6.46 o 
   5   0   5        0.10        1.05      7.07 o 
   6   0   5       24.40        9.49      9.23 o 
   7   0   5        6.07       12.40     18.60 o 
   8   0   5       45.50       88.17     31.63 o 
   9   0   5       88.30      114.18     36.73 o 
 -11   1   5        9.83       21.82     20.54 o 
 -10   1   5        7.42       26.14     15.91 o 
  -9   1   5      244.74      291.83     42.50 o 
  -8   1   5      582.68      611.74     32.09 o 
  -7   1   5       14.29       18.28      9.59 o 
  -6   1   5      310.18      283.68     20.56 o 
  -5   1   5      257.08      275.92     19.08 o 
  -4   1   5      324.24      336.39     19.43 o 
  -3   1   5     2336.04     2542.08     36.66 o 
  -2   1   5      248.83      293.73     11.92 o 
  -1   1   5      596.66      530.20     33.98 o 
   0   1   5      713.60      679.23     24.11 o 
   1   1   5     1687.43     1826.87     32.57 o 
   2   1   5        9.08       16.86      5.45 o 
   3   1   5      381.28      367.39     17.86 o 
   4   1   5      501.59      554.09     23.10 o 
   5   1   5       95.62      103.47     18.44 o 
   6   1   5       22.95       50.57     17.46 o 
   7   1   5      115.62       81.35     19.62 o 
   8   1   5       69.16       86.45     21.71 o 
   9   1   5       32.03       55.08     27.60 o 
 -11   2   5       12.02       -4.08     12.69 o 
 -10   2   5      196.75      172.67     35.44 o 
  -9   2   5      481.65      492.64     47.49 o 
  -8   2   5      232.96      209.38     20.30 o 
  -7   2   5        5.29        6.51      6.72 o 
  -6   2   5      110.89      134.23     22.93 o 
  -5   2   5       84.30       78.26     12.31 o 
  -4   2   5      555.71      542.69     18.89 o 
  -3   2   5     3857.35     4047.01     58.63 o 
  -2   2   5     1333.06     1465.61     26.28 o 
  -1   2   5      261.36      280.86     12.08 o 
   0   2   5      225.15      219.12     11.82 o 
   1   2   5       15.67       12.54      4.83 o 
   2   2   5        0.19       -0.74      3.91 o 
   3   2   5      249.15      265.91     16.38 o 
   4   2   5      270.84      283.38     18.65 o 
   5   2   5      368.34      327.22     27.74 o 
   6   2   5      152.85      146.23     24.10 o 
   7   2   5       70.91       70.09     25.35 o 
   8   2   5        0.03        0.50     12.30 o 
 -11   3   5        0.92       -5.31     11.97 o 
 -10   3   5       47.44       27.95     16.43 o 
  -9   3   5       32.60       29.31     15.53 o 
  -8   3   5      146.96      145.92     18.35 o 
  -7   3   5       22.90       30.04      9.23 o 
  -6   3   5        8.98       10.51      6.19 o 
  -5   3   5        8.61        8.50      4.59 o 
  -4   3   5      257.79      254.62     13.05 o 
  -3   3   5      128.45      147.54      9.66 o 
  -2   3   5    10919.17    12262.50     77.99 o 
  -1   3   5       41.70       53.39      6.95 o 
   0   3   5     3108.73     3201.74     44.30 o 
   1   3   5      299.73      311.11     15.85 o 
   2   3   5        9.61       17.88      6.31 o 
   3   3   5      945.58      911.97     30.62 o 
   4   3   5     1128.88     1069.30     35.26 o 
   5   3   5      554.67      560.04     36.71 o 
   6   3   5      284.10      305.42     33.89 o 
   7   3   5       39.33       18.79     13.25 o 
   8   3   5       33.40       39.08     17.16 o 
 -11   4   5      265.04      371.63     45.44 o 
 -10   4   5      352.85      299.08     42.80 o 
  -9   4   5      399.75      354.98     38.02 o 
  -8   4   5      573.77      544.39     28.99 o 
  -7   4   5       69.51       67.38     10.80 o 
  -6   4   5      226.93      194.00     14.32 o 
  -5   4   5        1.60        3.89      4.07 o 
  -4   4   5     3761.22     3754.04     45.67 o 
  -3   4   5      216.63      236.03     10.75 o 
  -2   4   5      155.40      157.83      9.39 o 
  -1   4   5       81.51       67.35     10.40 o 
   0   4   5      150.53      159.94     11.93 o 
   1   4   5      215.92      235.67     14.83 o 
   2   4   5      107.43      106.05     12.88 o 
   3   4   5       26.67       30.54      8.70 o 
   4   4   5      567.20      524.07     26.42 o 
   5   4   5      152.24      157.24     24.52 o 
   6   4   5        0.03       -4.22      8.73 o 
   7   4   5        3.70        3.49     13.49 o 
   8   4   5      181.53      199.87     34.05 o 
 -11   5   5       39.94       59.23     26.40 o 
 -10   5   5      212.54      202.68     26.76 o 
  -9   5   5        5.93        4.10      8.24 o 
  -8   5   5      211.97      202.07     16.84 o 
  -7   5   5        0.21        3.51      4.93 o 
  -6   5   5       35.50       41.90      8.02 o 
  -5   5   5      231.67      222.87     12.70 o 
  -4   5   5      365.65      359.74     12.87 o 
  -3   5   5       56.38       63.53     12.19 o 
  -2   5   5      177.76      156.30      8.79 o 
  -1   5   5      279.79      315.98     18.51 o 
   0   5   5      597.72      584.53     21.56 o 
   1   5   5      906.80      924.90     29.53 o 
   2   5   5       28.45       24.15      7.73 o 
   3   5   5      722.55      691.22     29.50 o 
   4   5   5       64.27       60.05     12.34 o 
   5   5   5      398.47      428.28     26.46 o 
   6   5   5       62.21       76.06     19.92 o 
   7   5   5       12.03       13.95     13.91 o 
 -11   6   5        7.57       26.40     20.05 o 
 -10   6   5      130.28      125.41     34.52 o 
  -9   6   5      107.38      128.03     31.85 o 
  -8   6   5      759.61      745.88     37.76 o 
  -7   6   5      202.10      196.38     22.44 o 
  -6   6   5        1.42       -0.55      4.26 o 
  -5   6   5       60.24       60.81     12.91 o 
  -4   6   5      229.73      217.63     20.51 o 
  -3   6   5      258.57      262.44     20.92 o 
  -2   6   5      601.50      609.99     30.80 o 
  -1   6   5       55.79       66.39      8.46 o 
   0   6   5       10.48       14.73      6.15 o 
   1   6   5      105.08      102.00     12.96 o 
   2   6   5        8.55       14.69      7.52 o 
   3   6   5      543.37      560.86     27.85 o 
   4   6   5        0.02       -1.51      6.60 o 
   5   6   5        0.68        3.90      7.47 o 
   6   6   5       17.19       23.77     14.46 o 
   7   6   5       78.54       57.26     24.44 o 
 -11   7   5        0.37        2.61     16.79 o 
 -10   7   5       66.38       53.24     22.51 o 
  -9   7   5        2.05      -11.13     12.24 o 
  -8   7   5       27.18       26.71     11.59 o 
  -7   7   5        0.63        1.24      7.77 o 
  -6   7   5      121.25      136.44     19.64 o 
  -5   7   5       61.95       61.44     14.42 o 
  -4   7   5      527.57      503.61     30.01 o 
  -3   7   5      226.57      216.93     25.31 o 
  -2   7   5       13.83       12.76      8.96 o 
  -1   7   5      128.00      129.59     11.01 o 
   0   7   5      299.44      297.84     17.43 o 
   1   7   5       73.53       72.51     11.77 o 
   2   7   5       10.12       19.63      7.68 o 
   3   7   5      591.64      603.77     30.37 o 
   4   7   5       80.92       77.87     14.68 o 
   5   7   5        1.01        1.41     10.95 o 
   6   7   5      347.27      391.33     42.66 o 
 -11   8   5        0.07        8.90     17.95 o 
 -10   8   5       19.02       18.04     16.65 o 
  -9   8   5        0.26       11.28     15.71 o 
  -8   8   5       39.69       50.77     13.89 o 
  -7   8   5     1074.99     1067.63     46.98 o 
  -6   8   5       12.29       12.86      9.32 o 
  -5   8   5     1194.19     1167.29     52.09 o 
  -4   8   5      522.56      532.70     32.37 o 
  -3   8   5       46.66       50.13     13.59 o 
  -2   8   5     1534.13     1490.78     53.45 o 
  -1   8   5        7.02        0.37      7.78 o 
   0   8   5      767.38      763.98     40.51 o 
   1   8   5       41.54       46.63     10.53 o 
   2   8   5      193.82      176.54     19.29 o 
   3   8   5       69.54       61.21     12.89 o 
   4   8   5      129.15      148.89     19.89 o 
   5   8   5       54.44       63.42     20.21 o 
   6   8   5        4.79        0.26     14.21 o 
 -11   9   5        5.59       20.53     22.75 o 
 -10   9   5      204.92      162.96     40.67 o 
  -9   9   5        1.76        2.99     14.86 o 
  -8   9   5       76.60       92.85     18.91 o 
  -7   9   5      112.63      112.14     20.04 o 
  -6   9   5       40.73       35.47     12.98 o 
  -5   9   5     1017.23     1052.30     47.41 o 
  -4   9   5       43.79       30.30     12.41 o 
  -3   9   5       24.85       20.66     10.27 o 
  -2   9   5     2575.43     2443.85     72.23 o 
  -1   9   5     2236.13     2180.84     69.56 o 
   0   9   5       72.30       71.91     16.91 o 
   1   9   5      538.27      494.31     36.30 o 
   2   9   5        9.61        6.94     10.36 o 
   3   9   5        5.11        6.41     10.09 o 
   4   9   5       44.00       55.68     16.68 o 
   5   9   5        4.00        8.98     22.26 o 
 -11  10   5      118.89      135.57     40.81 o 
 -10  10   5      244.81      263.26     51.32 o 
  -9  10   5       99.62      113.12     33.71 o 
  -8  10   5        2.66       27.96     18.81 o 
  -7  10   5      539.71      554.42     37.41 o 
  -6  10   5        1.19        2.74      9.18 o 
  -5  10   5        4.93        0.17      8.28 o 
  -4  10   5     1401.59     1297.38     54.76 o 
  -3  10   5       77.43       86.02     18.33 o 
  -2  10   5       14.10       15.64     10.18 o 
  -1  10   5      670.79      642.88     40.53 o 
   0  10   5      420.11      394.86     33.22 o 
   1  10   5       39.68       43.06     15.73 o 
   2  10   5       91.15       94.04     21.09 o 
   3  10   5       12.83       -2.30     10.78 o 
   4  10   5      212.56      221.49     33.66 o 
 -10  11   5      107.40      126.88     39.65 o 
  -9  11   5      221.64      267.17     51.75 o 
  -8  11   5      107.33      132.38     35.39 o 
  -7  11   5        0.87        9.10     10.10 o 
  -6  11   5       26.39       25.68     12.46 o 
  -5  11   5      555.13      516.94     38.71 o 
  -4  11   5        0.93        5.39      9.04 o 
  -3  11   5       43.67       52.44     16.15 o 
  -2  11   5      118.56      107.13     30.58 o 
  -1  11   5      125.26      112.83     24.30 o 
   0  11   5       84.60       74.17     19.33 o 
   1  11   5        6.96        7.70     14.17 o 
   2  11   5      125.45      128.70     25.90 o 
   3  11   5       53.62       51.48     20.01 o 
 -10  12   5        8.36       -4.15     21.60 o 
  -9  12   5       33.87       23.00     22.86 o 
  -8  12   5        5.79       17.12     19.44 o 
  -7  12   5       92.28       86.28     20.71 o 
  -6  12   5      410.89      429.64     35.86 o 
  -5  12   5        3.30       11.11     11.05 o 
  -4  12   5      199.40      229.18     40.19 o 
  -3  12   5      345.70      359.08     36.98 o 
  -2  12   5       10.42       15.80     11.21 o 
  -1  12   5      408.69      412.86     38.84 o 
   0  12   5      212.53      219.96     32.21 o 
   1  12   5       36.42       55.89     18.26 o 
   2  12   5        0.00        7.31     12.77 o 
  -9  13   5      156.70      172.81     44.97 o 
  -8  13   5       62.61       76.44     32.20 o 
  -7  13   5       29.97       36.85     16.06 o 
  -6  13   5        4.29        1.06     11.58 o 
  -5  13   5       86.13      106.66     21.92 o 
  -4  13   5      136.30      137.01     25.37 o 
  -3  13   5      233.10      284.84     35.75 o 
  -2  13   5        0.66       -7.30     10.15 o 
  -1  13   5       81.89      105.71     24.02 o 
   0  13   5       95.41       89.45     22.87 o 
   1  13   5        8.71       18.53     14.90 o 
  -8  14   5      179.69      182.41     46.20 o 
  -7  14   5       60.03       75.62     21.14 o 
  -6  14   5       72.39       77.91     21.32 o 
  -5  14   5       20.23       43.02     15.86 o 
  -4  14   5       87.51       85.07     21.66 o 
  -3  14   5      183.32      207.64     32.90 o 
  -2  14   5       29.70       30.46     17.71 o 
  -1  14   5      170.41      204.54     33.96 o 
   0  14   5       42.29       47.92     19.68 o 
  -7  15   5        7.12       10.30     14.57 o 
  -6  15   5       22.47       18.22     15.68 o 
  -5  15   5        0.61        4.43     13.19 o 
  -4  15   5        2.13        6.34     19.71 o 
  -3  15   5        0.47       15.34     14.65 o 
  -2  15   5       20.85       21.01     21.13 o 
   2 -17   6        1.09        6.56     24.20 o 
   3 -17   6        0.36       10.40     14.16 o 
  -1 -16   6       41.86       61.27     21.48 o 
   0 -16   6        3.81        9.59     14.83 o 
   1 -16   6       81.67       64.42     20.61 o 
   2 -16   6       14.01       18.08     14.13 o 
   3 -16   6       24.38       26.69     14.79 o 
   4 -16   6       90.24      103.67     32.12 o 
   5 -16   6        4.82       -8.26     17.75 o 
  -3 -15   6        8.36        8.12     10.31 o 
  -2 -15   6       50.84       52.68     14.45 o 
  -1 -15   6        4.47        1.14     10.58 o 
   0 -15   6      547.34      566.88     42.30 o 
   1 -15   6      238.27      276.11     33.93 o 
   2 -15   6       18.18       15.40     11.58 o 
   3 -15   6       11.64        8.64     11.03 o 
   4 -15   6       71.66       65.39     27.49 o 
   5 -15   6       66.95       71.24     29.01 o 
   6 -15   6        0.48        5.34     19.85 o 
   7 -15   6      214.99      244.07     52.96 o 
  -4 -14   6        1.79        2.97      9.47 o 
  -3 -14   6       19.64       25.00     11.48 o 
  -2 -14   6       34.70       32.33     12.07 o 
  -1 -14   6       15.62       20.90      9.82 o 
   0 -14   6        1.89        6.39      7.62 o 
   1 -14   6       46.04       44.91     12.71 o 
   2 -14   6      601.41      606.84     32.18 o 
   3 -14   6        0.07       -5.67      7.03 o 
   4 -14   6        3.64       -6.02     13.17 o 
   5 -14   6       28.72       30.80     20.83 o 
   6 -14   6       30.15       36.04     28.37 o 
   7 -14   6       82.23       96.92     33.49 o 
  -5 -13   6      223.12      268.51     30.16 o 
  -4 -13   6      241.30      294.54     29.94 o 
  -3 -13   6        0.12       -2.00      7.09 o 
  -2 -13   6       39.26       38.44     11.81 o 
  -1 -13   6      331.75      310.56     26.95 o 
   0 -13   6      353.78      330.25     25.70 o 
   1 -13   6      327.66      333.34     25.12 o 
   2 -13   6      143.35      113.99     16.58 o 
   3 -13   6        0.28        3.71      6.60 o 
   4 -13   6       62.38       59.65     13.04 o 
   5 -13   6        2.34       10.05     10.38 o 
   6 -13   6       44.34       39.34     15.68 o 
   7 -13   6       84.57      107.09     36.67 o 
   8 -13   6       62.97       77.44     31.97 o 
  -6 -12   6      156.81      171.98     25.23 o 
  -5 -12   6        0.60       -0.46      8.43 o 
  -4 -12   6        9.71       17.05      9.45 o 
  -3 -12   6       40.48       30.28     12.99 o 
  -2 -12   6       50.20       40.87     11.38 o 
  -1 -12   6      173.76      164.59     19.81 o 
   0 -12   6      394.55      406.00     25.31 o 
   1 -12   6       77.59       55.58     11.95 o 
   2 -12   6        0.15        4.19      5.93 o 
   3 -12   6       95.07       82.26     13.61 o 
   4 -12   6       42.32       30.33      9.49 o 
   5 -12   6       55.78       54.51     15.55 o 
   6 -12   6       46.19       57.99     17.59 o 
   7 -12   6      141.84      133.25     24.60 o 
   8 -12   6        8.59        1.95     11.71 o 
  -6 -11   6        0.92        3.43      9.24 o 
  -5 -11   6        4.49       -0.66      7.39 o 
  -4 -11   6      329.06      362.53     28.47 o 
  -3 -11   6       28.65       34.60     10.49 o 
  -2 -11   6      146.47      151.18     19.15 o 
  -1 -11   6        0.40       -0.94      5.76 o 
   0 -11   6      935.85      930.08     54.53 o 
   1 -11   6     1509.27     1446.34     42.78 o 
   2 -11   6      146.84      129.09     16.03 o 
   3 -11   6        3.18        2.35      5.97 o 
   4 -11   6       10.67       12.47      7.49 o 
   5 -11   6        1.93        0.70      8.60 o 
   6 -11   6      190.89      239.34     29.51 o 
   7 -11   6       38.62       30.03     14.48 o 
   8 -11   6       11.76       39.56     16.79 o 
   9 -11   6        0.72       -0.78     13.08 o 
  -7 -10   6       59.52       66.95     16.08 o 
  -6 -10   6       43.76       50.53     18.01 o 
  -5 -10   6      214.93      283.44     27.16 o 
  -4 -10   6        0.01        1.08      7.05 o 
  -3 -10   6      147.62      143.68     18.52 o 
  -2 -10   6     2823.69     2815.74     62.42 o 
  -1 -10   6     1758.52     1682.11     46.47 o 
   0 -10   6      475.68      493.09     24.89 o 
   1 -10   6      300.36      301.92     19.56 o 
   2 -10   6       47.39       44.22      9.60 o 
   3 -10   6      169.83      206.24     17.90 o 
   4 -10   6      293.99      280.54     19.34 o 
   5 -10   6      705.81      667.18     70.51 o 
   6 -10   6       39.39       28.86     12.79 o 
   7 -10   6       18.97       17.25     12.99 o 
   8 -10   6       91.90       99.20     21.48 o 
   9 -10   6       14.90       42.92     18.51 o 
  -8  -9   6      208.25      234.10     28.17 o 
  -7  -9   6        4.79        8.53      8.82 o 
  -6  -9   6       20.50       23.88     10.23 o 
  -5  -9   6      215.50      194.61     22.47 o 
  -4  -9   6       32.85       29.22      9.79 o 
  -3  -9   6     5377.92     5216.14     84.61 o 
  -2  -9   6      149.84      135.10     16.35 o 
  -1  -9   6     2567.17     2652.34     54.93 o 
   0  -9   6       56.30       57.69     10.50 o 
   1  -9   6      440.59      456.60     32.17 o 
   2  -9   6       99.17      104.60     13.16 o 
   3  -9   6       24.86       23.91      7.38 o 
   4  -9   6      585.69      593.29     25.07 o 
   5  -9   6      172.44      174.61     23.41 o 
   6  -9   6      224.42      253.78     28.86 o 
   7  -9   6      830.48      789.97     45.65 o 
   8  -9   6        1.16       12.33     11.69 o 
   9  -9   6        0.34       -3.90     11.00 o 
  -8  -8   6        5.59        1.58      8.86 o 
  -7  -8   6       89.94       86.79     19.96 o 
  -6  -8   6        9.57       11.61      8.32 o 
  -5  -8   6       17.95       13.61      7.92 o 
  -4  -8   6        5.56        3.91      6.22 o 
  -3  -8   6       31.65       35.97      9.46 o 
  -2  -8   6      225.34      210.83     17.71 o 
  -1  -8   6       17.09       16.41      6.19 o 
   0  -8   6      279.37      286.21     17.16 o 
   1  -8   6      349.23      354.70     18.56 o 
   2  -8   6      191.73      194.67     14.81 o 
   3  -8   6      296.21      321.81     18.02 o 
   4  -8   6      113.55      122.80     13.31 o 
   5  -8   6       59.73       57.65     19.76 o 
   6  -8   6      407.22      404.90     31.17 o 
   7  -8   6      108.59      109.45     21.63 o 
   8  -8   6       24.50        5.31     11.01 o 
   9  -8   6        2.52        7.98     12.01 o 
  -9  -7   6        3.16        7.35     15.60 o 
  -8  -7   6      199.06      197.40     24.29 o 
  -7  -7   6      135.94      127.63     19.24 o 
  -6  -7   6      196.10      203.75     22.49 o 
  -5  -7   6       14.48       16.12      7.87 o 
  -4  -7   6        2.28       -0.53      5.26 o 
  -3  -7   6      109.97      125.78     15.10 o 
  -2  -7   6     2932.33     2883.59     53.49 o 
  -1  -7   6      673.06      662.95     24.57 o 
   0  -7   6      107.09      130.95     12.45 o 
   1  -7   6       20.29       35.60      7.51 o 
   2  -7   6      173.80      182.33     13.54 o 
   3  -7   6      286.63      296.34     16.35 o 
   4  -7   6     1565.00     1532.77     35.55 o 
   5  -7   6      821.73      847.47     40.42 o 
   6  -7   6       50.93       60.89     15.11 o 
   7  -7   6       57.61       53.91     15.56 o 
   8  -7   6        4.27        0.35     10.49 o 
   9  -7   6        0.50      -10.66     11.06 o 
  -9  -6   6      141.13      159.46     29.53 o 
  -8  -6   6        1.77        3.42      7.74 o 
  -7  -6   6      300.86      281.76     25.89 o 
  -6  -6   6      349.60      336.21     23.14 o 
  -5  -6   6      567.77      529.89     27.20 o 
  -4  -6   6      277.62      275.74     19.31 o 
  -3  -6   6      453.42      452.95     21.94 o 
  -2  -6   6      734.77      826.51     27.24 o 
  -1  -6   6      552.17      525.85     22.25 o 
   0  -6   6      148.73      133.58     11.41 o 
   1  -6   6       20.65       26.12      6.45 o 
   2  -6   6       65.00       68.80      9.20 o 
   3  -6   6       31.71       22.09      6.31 o 
   4  -6   6      141.79      145.52     11.81 o 
   5  -6   6      993.98     1028.35     44.20 o 
   6  -6   6       48.40       49.54     14.47 o 
   7  -6   6      147.19      145.59     33.62 o 
   8  -6   6        0.03        1.09     12.06 o 
   9  -6   6       48.26       26.64     21.27 o 
 -10  -5   6       23.83       19.93     18.50 o 
  -9  -5   6        3.40        2.89     10.52 o 
  -8  -5   6       56.52       74.49     18.61 o 
  -7  -5   6        2.53        2.87      6.72 o 
  -6  -5   6        0.74       -2.16      5.72 o 
  -5  -5   6       10.60        8.32      6.69 o 
  -4  -5   6      158.70      174.54     16.31 o 
  -3  -5   6      652.30      637.77     24.33 o 
  -2  -5   6      418.54      374.87     17.43 o 
  -1  -5   6      450.33      470.31     25.23 o 
   0  -5   6     2627.16     2704.84     39.40 o 
   1  -5   6      179.67      157.81     10.97 o 
   2  -5   6       72.23       95.63      9.80 o 
   3  -5   6      396.19      382.45     16.70 o 
   4  -5   6      569.87      575.47     52.46 o 
   5  -5   6     1974.78     2085.26     93.91 o 
   6  -5   6      722.90      727.28     59.23 o 
   7  -5   6        7.66        2.60     13.04 o 
   8  -5   6      370.54      323.27     51.71 o 
   9  -5   6      188.55      163.35     39.54 o 
 -10  -4   6        1.24        8.04     15.38 o 
  -9  -4   6       99.23      106.98     22.89 o 
  -8  -4   6      409.95      477.10     34.35 o 
  -7  -4   6       64.48       50.05     11.64 o 
  -6  -4   6      274.10      262.26     20.77 o 
  -5  -4   6      218.00      216.18     18.49 o 
  -4  -4   6     1486.59     1447.93     37.42 o 
  -3  -4   6      891.61      876.10     26.69 o 
  -2  -4   6     3505.46     3657.90     65.28 o 
  -1  -4   6     1599.67     1821.52     30.39 o 
   0  -4   6     1620.55     1619.11     26.94 o 
   1  -4   6        4.52        1.30      3.32 o 
   2  -4   6      736.31      706.74     21.02 o 
   3  -4   6      392.39      391.51     35.83 o 
   4  -4   6      291.49      282.52     16.95 o 
   5  -4   6      160.95      153.59     31.80 o 
   6  -4   6     2217.17     1848.86     93.48 o 
   7  -4   6       31.68       57.69     23.21 o 
   8  -4   6       55.28       87.31     27.70 o 
   9  -4   6        8.74       10.09     15.39 o 
 -10  -3   6        9.03       -5.30     12.95 o 
  -9  -3   6        2.67        7.12     11.57 o 
  -8  -3   6       32.96       42.76     10.49 o 
  -7  -3   6       15.97       13.63      6.79 o 
  -6  -3   6      324.27      329.80     20.97 o 
  -5  -3   6        0.06        0.40      4.72 o 
  -4  -3   6      418.17      352.41     18.17 o 
  -3  -3   6     1656.83     1733.24     35.17 o 
  -2  -3   6      573.50      591.56     18.07 o 
  -1  -3   6     2440.34     2637.22     54.91 o 
   0  -3   6      104.71      113.90     13.84 o 
   1  -3   6      807.26      791.18     19.43 o 
   2  -3   6       73.79       67.02     10.73 o 
   3  -3   6        2.44        0.87      4.95 o 
   4  -3   6      176.08      157.77     13.35 o 
   5  -3   6       22.47       42.67     17.87 o 
   6  -3   6      801.89      697.32     58.46 o 
   7  -3   6      218.35      214.88     41.43 o 
   8  -3   6       94.71      106.90     31.63 o 
   9  -3   6        8.59       14.36     17.49 o 
 -11  -2   6        9.07        2.18     18.87 o 
 -10  -2   6        0.07       -6.90     10.42 o 
  -9  -2   6      783.78      814.67     67.97 o 
  -8  -2   6      135.04      147.65     21.15 o 
  -7  -2   6       89.55       92.05     17.23 o 
  -6  -2   6       53.69       46.37     10.13 o 
  -5  -2   6      201.49      199.28     15.77 o 
  -4  -2   6      263.56      241.92     14.89 o 
  -3  -2   6       26.22       51.88      7.67 o 
  -2  -2   6       26.45       16.81      6.77 o 
  -1  -2   6     2656.73     2952.77     56.53 o 
   0  -2   6      458.99      529.02     24.06 o 
   1  -2   6      429.00      464.28     22.52 o 
   2  -2   6       35.78       18.46      6.77 o 
   3  -2   6     2029.51     2045.21     57.08 o 
   4  -2   6       26.86       21.66      7.66 o 
   5  -2   6        1.60        9.52     13.28 o 
   6  -2   6      160.69      140.36     32.52 o 
   7  -2   6      407.12      403.82     48.80 o 
   8  -2   6      255.88      214.62     43.33 o 
   9  -2   6       65.52       43.86     23.17 o 
 -11  -1   6       70.50       53.32     26.02 o 
 -10  -1   6       22.88        7.06     13.12 o 
  -9  -1   6      133.96      117.95     30.72 o 
  -8  -1   6       24.95       29.40     10.45 o 
  -7  -1   6        6.86        4.32      7.19 o 
  -6  -1   6      140.50      119.22     17.71 o 
  -5  -1   6     1558.93     1566.22     69.66 o 
  -4  -1   6      131.45      131.96     16.33 o 
  -3  -1   6      118.85      113.62     14.66 o 
  -2  -1   6     1481.55     1571.61     24.69 o 
  -1  -1   6        7.93       15.34      6.21 o 
   0  -1   6      875.41      843.44     18.32 o 
   1  -1   6     1092.53     1104.83     24.74 o 
   2  -1   6       44.42       73.90      8.96 o 
   3  -1   6      642.22      602.84     21.81 o 
   4  -1   6      315.92      307.56     16.93 o 
   5  -1   6        5.13        3.77      7.63 o 
   6  -1   6        9.06       -3.12      9.65 o 
   7  -1   6       31.45       18.47     16.70 o 
   8  -1   6        5.82       12.39     15.96 o 
   9  -1   6        2.60        9.83     18.23 o 
 -11   0   6        3.92        7.55     13.53 o 
 -10   0   6       53.16       53.73     21.62 o 
  -9   0   6       55.68       75.82     23.28 o 
  -8   0   6      182.87      171.76     21.30 o 
  -7   0   6     1137.35     1139.25     44.35 o 
  -6   0   6      235.08      226.46     20.88 o 
  -5   0   6      113.59      108.50     15.70 o 
  -4   0   6       23.98       25.65      8.11 o 
  -3   0   6      360.78      346.12     14.49 o 
  -2   0   6      117.00       95.65      7.89 o 
  -1   0   6     1302.15     1392.91     22.29 o 
   0   0   6     1487.43     1497.75     25.96 o 
   1   0   6      830.32      770.36     21.37 o 
   2   0   6       53.66       64.80      9.04 o 
   3   0   6      304.66      263.39     15.59 o 
   4   0   6       25.47       16.11      7.03 o 
   5   0   6        1.18        1.86      6.94 o 
   6   0   6      292.46      283.06     31.11 o 
   7   0   6       18.36       17.35     16.63 o 
   8   0   6        7.26        3.13     15.99 o 
   9   0   6       14.08       26.41     23.23 o 
 -11   1   6       53.80       68.90     26.71 o 
 -10   1   6        1.38        9.93     12.39 o 
  -9   1   6      245.75      242.87     38.84 o 
  -8   1   6      203.63      225.07     22.93 o 
  -7   1   6      181.35      187.95     21.61 o 
  -6   1   6       14.20       25.11      9.05 o 
  -5   1   6     1909.69     1849.10     49.43 o 
  -4   1   6     2314.41     2416.15     41.05 o 
  -3   1   6      452.79      461.27     16.60 o 
  -2   1   6        7.97        2.35      3.36 o 
  -1   1   6      405.29      426.63     14.68 o 
   0   1   6      405.08      414.57     15.63 o 
   1   1   6        3.76        1.72      4.02 o 
   2   1   6     1335.30     1271.07     31.65 o 
   3   1   6       36.96       49.79      9.13 o 
   4   1   6       19.46       14.11      6.57 o 
   5   1   6       83.13       89.57     18.23 o 
   6   1   6      521.15      498.50     36.50 o 
   7   1   6       10.35       16.55     12.25 o 
   8   1   6      314.83      351.66     58.57 o 
 -11   2   6        0.79        7.28     13.83 o 
 -10   2   6      348.03      370.61     44.74 o 
  -9   2   6      934.13      861.54     61.09 o 
  -8   2   6      302.34      336.74     35.28 o 
  -7   2   6       23.04       19.72      8.74 o 
  -6   2   6        6.92        6.63      6.60 o 
  -5   2   6       41.89       50.64      8.71 o 
  -4   2   6     1214.77     1179.09     28.53 o 
  -3   2   6     3057.07     2972.44     41.63 o 
  -2   2   6     2266.51     2483.85     36.73 o 
  -1   2   6      860.11      855.04     21.96 o 
   0   2   6       69.02       68.02      8.65 o 
   1   2   6     1426.79     1471.12     47.29 o 
   2   2   6     1000.67      999.83     29.60 o 
   3   2   6        2.21        3.62      5.61 o 
   4   2   6      100.78      105.17     13.74 o 
   5   2   6       44.60       33.52     12.82 o 
   6   2   6       23.38       18.51     11.71 o 
   7   2   6       74.14       83.05     20.75 o 
   8   2   6       92.06      125.25     26.98 o 
 -11   3   6       74.60       93.58     28.65 o 
 -10   3   6      188.34      169.46     34.56 o 
  -9   3   6        7.47       20.95     13.01 o 
  -8   3   6      967.24      973.40     45.13 o 
  -7   3   6      800.06      820.90     69.51 o 
  -6   3   6      355.91      388.65     19.48 o 
  -5   3   6       75.96       78.27     10.02 o 
  -4   3   6      182.68      213.39     13.11 o 
  -3   3   6      192.76      174.82     11.21 o 
  -2   3   6      241.65      238.14     12.40 o 
  -1   3   6      114.98      129.83     10.44 o 
   0   3   6      265.93      302.85     15.39 o 
   1   3   6      288.10      300.42     18.46 o 
   2   3   6      123.60      135.98     14.13 o 
   3   3   6      620.52      651.50     27.10 o 
   4   3   6      956.75      932.93     34.25 o 
   5   3   6      121.33      106.53     20.91 o 
   6   3   6       27.90       21.53     13.65 o 
   7   3   6      592.81      691.61     48.38 o 
   8   3   6       38.86       51.41     21.27 o 
 -10   4   6      168.07      182.34     33.93 o 
  -9   4   6      285.27      297.49     30.59 o 
  -8   4   6       37.24       43.38      9.89 o 
  -7   4   6        2.92        2.74      5.60 o 
  -6   4   6      317.11      323.14     17.41 o 
  -5   4   6      351.97      351.80     18.90 o 
  -4   4   6        0.53        7.10      4.26 o 
  -3   4   6      149.34      147.09     10.41 o 
  -2   4   6      153.04      136.30     11.52 o 
  -1   4   6      884.62      880.32     24.24 o 
   0   4   6       27.26       31.34      7.10 o 
   1   4   6       13.01       11.79      6.09 o 
   2   4   6      338.50      345.77     19.95 o 
   3   4   6     1393.98     1397.32     40.98 o 
   4   4   6      620.85      598.40     28.78 o 
   5   4   6       19.39       24.56     12.45 o 
   6   4   6       19.26       18.94     13.02 o 
   7   4   6       10.53       -4.96     12.44 o 
 -11   5   6        0.19        0.57     16.65 o 
 -10   5   6       27.58       58.52     23.84 o 
  -9   5   6      211.82      218.47     40.32 o 
  -8   5   6       18.40       18.28      7.24 o 
  -7   5   6       45.88       35.95      8.71 o 
  -6   5   6       42.38       42.05      7.88 o 
  -5   5   6       28.15       28.38      6.21 o 
  -4   5   6     2724.39     2788.50     37.51 o 
  -3   5   6      425.39      456.12     20.21 o 
  -2   5   6      152.87      166.43     11.05 o 
  -1   5   6     1544.79     1513.17     32.56 o 
   0   5   6      409.69      415.79     19.65 o 
   1   5   6      289.71      285.27     17.93 o 
   2   5   6      110.71      122.44     15.09 o 
   3   5   6      104.59      101.95     14.54 o 
   4   5   6        3.87       13.38      8.10 o 
   5   5   6       16.04       28.26     13.19 o 
   6   5   6       22.21       27.62     15.10 o 
   7   5   6      138.57      163.28     31.15 o 
 -11   6   6       18.54       23.78     21.67 o 
 -10   6   6        0.09       -2.77     13.10 o 
  -9   6   6      771.44      761.30     63.12 o 
  -8   6   6       18.29       27.38     10.25 o 
  -7   6   6       28.68       25.05     10.51 o 
  -6   6   6       22.00       18.05      8.99 o 
  -5   6   6      408.81      396.73     26.71 o 
  -4   6   6       52.72       43.28     11.53 o 
  -3   6   6     1526.04     1414.29     47.54 o 
  -2   6   6     1182.21     1277.48     28.10 o 
  -1   6   6     1050.08     1047.82     28.10 o 
   0   6   6       10.44       17.68      6.77 o 
   1   6   6        6.69        4.29      5.97 o 
   2   6   6      197.86      185.81     18.48 o 
   3   6   6      192.31      194.43     20.34 o 
   4   6   6      105.76      113.37     16.63 o 
   5   6   6        9.57       19.47     12.29 o 
   6   6   6        1.45        2.06     13.30 o 
 -11   7   6        0.04        2.59     17.64 o 
 -10   7   6        5.56        8.10     16.79 o 
  -9   7   6        1.41        2.80     12.67 o 
  -8   7   6      269.58      282.09     28.97 o 
  -7   7   6       13.26       20.99     10.25 o 
  -6   7   6        3.79        1.16      7.88 o 
  -5   7   6      167.94      186.28     22.50 o 
  -4   7   6      267.93      261.53     23.94 o 
  -3   7   6     1281.07     1293.79     48.26 o 
  -2   7   6      173.22      145.44     20.28 o 
  -1   7   6       17.66       23.12      9.69 o 
   0   7   6      390.00      389.65     20.58 o 
   1   7   6      568.02      591.28     27.13 o 
   2   7   6       21.46       22.67      8.47 o 
   3   7   6       89.06       81.88     14.42 o 
   4   7   6      135.60      163.52     20.95 o 
   5   7   6       29.97       29.88     15.03 o 
   6   7   6       24.11       60.01     21.41 o 
 -11   8   6       51.59       69.92     31.76 o 
 -10   8   6        0.04        5.05     14.08 o 
  -9   8   6        1.54       -0.81     14.99 o 
  -8   8   6      482.44      446.84     32.97 o 
  -7   8   6        0.27       -1.90      8.28 o 
  -6   8   6      105.71      110.82     19.60 o 
  -5   8   6       66.62       46.49     14.26 o 
  -4   8   6      115.24       90.25     18.08 o 
  -3   8   6      239.26      204.97     24.45 o 
  -2   8   6     1787.59     1704.66     58.88 o 
  -1   8   6     1102.18     1111.11     48.67 o 
   0   8   6        2.55       -2.58      7.21 o 
   1   8   6      125.41      119.95     21.09 o 
   2   8   6      242.67      253.39     22.95 o 
   3   8   6       22.40       24.59      9.76 o 
   4   8   6        4.54        0.85      8.55 o 
   5   8   6       30.46       37.37     17.90 o 
 -11   9   6       18.07        1.07     20.02 o 
 -10   9   6       50.21       39.83     23.11 o 
  -9   9   6      574.55      670.83     64.53 o 
  -8   9   6        0.92        0.19     10.00 o 
  -7   9   6      396.36      377.04     30.84 o 
  -6   9   6      430.75      398.15     30.84 o 
  -5   9   6      164.71      164.08     23.58 o 
  -4   9   6      155.03      153.26     22.66 o 
  -3   9   6       16.32        5.29      8.29 o 
  -2   9   6       27.73       26.15     11.69 o 
  -1   9   6      649.82      621.74     38.68 o 
   0   9   6       71.18       71.19     16.41 o 
   1   9   6       43.11       38.34     13.92 o 
   2   9   6       74.16       69.11     17.97 o 
   3   9   6       45.23       53.90     16.92 o 
   4   9   6      287.42      321.04     38.15 o 
 -11  10   6        4.61       15.01     21.29 o 
 -10  10   6      129.09      116.15     36.49 o 
  -9  10   6      178.81      174.01     41.03 o 
  -8  10   6        4.73        5.65      9.24 o 
  -7  10   6        2.58        7.82      9.82 o 
  -6  10   6      171.80      180.26     26.21 o 
  -5  10   6      387.05      324.20     32.16 o 
  -4  10   6       11.95       10.36      9.93 o 
  -3  10   6      263.97      247.24     29.45 o 
  -2  10   6      323.76      315.57     30.81 o 
  -1  10   6       80.57       73.49     17.90 o 
   0  10   6      520.26      557.06     63.98 o 
   1  10   6        2.91        6.60      9.85 o 
   2  10   6        0.09       10.72     10.87 o 
   3  10   6      202.62      218.28     33.04 o 
   4  10   6       74.92       74.89     21.87 o 
 -10  11   6       76.13       82.54     33.96 o 
  -9  11   6       53.56       63.18     28.06 o 
  -8  11   6       85.22       97.58     21.67 o 
  -7  11   6      383.45      401.24     36.04 o 
  -6  11   6       91.35       98.71     21.10 o 
  -5  11   6       29.12       33.79     13.58 o 
  -4  11   6      443.10      441.02     35.67 o 
  -3  11   6      362.70      337.70     35.55 o 
  -2  11   6      183.83      199.87     39.74 o 
  -1  11   6       32.15       32.32     14.12 o 
   0  11   6      114.93      127.58     23.59 o 
   1  11   6       11.33        7.60     11.45 o 
   2  11   6        4.18       27.00     14.96 o 
   3  11   6        7.13        9.33     15.08 o 
 -10  12   6      105.74      147.52     42.76 o 
  -9  12   6        0.53      -15.93     20.30 o 
  -8  12   6      148.02      152.54     26.87 o 
  -7  12   6        0.95        4.79     10.76 o 
  -6  12   6        8.82        5.89     10.88 o 
  -5  12   6      293.25      269.33     33.33 o 
  -4  12   6       27.11       39.58     15.40 o 
  -3  12   6       36.52       36.56     15.46 o 
  -2  12   6       68.06       66.99     18.86 o 
  -1  12   6       21.39       26.67     14.03 o 
   0  12   6       75.32      101.31     23.67 o 
   1  12   6       82.04       73.97     21.44 o 
   2  12   6       56.06       54.68     20.40 o 
  -9  13   6       73.35       73.74     33.61 o 
  -8  13   6       28.48       28.20     27.87 o 
  -7  13   6        0.26      -10.41     12.07 o 
  -6  13   6      119.76      125.92     24.94 o 
  -5  13   6       86.51       91.20     21.12 o 
  -4  13   6       38.56       29.53     14.18 o 
  -3  13   6      123.60      139.68     30.52 o 
  -2  13   6      147.83      167.71     29.57 o 
  -1  13   6      385.23      410.17     44.40 o 
   0  13   6        2.64        7.47     11.77 o 
   1  13   6       21.66       43.06     18.64 o 
  -8  14   6      241.96      261.98     53.12 o 
  -7  14   6        0.44        1.16     14.02 o 
  -6  14   6       75.15       85.37     23.25 o 
  -5  14   6        0.30        4.07     12.65 o 
  -4  14   6        5.59        0.64     12.26 o 
  -3  14   6       14.35       21.03     14.65 o 
  -2  14   6        0.02       -4.84     12.51 o 
  -1  14   6      380.10      434.53     47.57 o 
  -6  15   6       41.10       53.19     21.26 o 
  -5  15   6      276.97      283.13     39.52 o 
  -4  15   6       76.29       82.45     23.47 o 
  -3  15   6        2.88       12.88     26.97 o 
  -1 -16   7        0.10      -12.72     12.72 o 
   0 -16   7      505.76      574.74     44.91 o 
   1 -16   7       66.06       66.76     19.91 o 
   2 -16   7       24.04       22.02     15.04 o 
   3 -16   7       68.12       64.69     19.27 o 
   4 -16   7       12.59       29.39     24.14 o 
  -2 -15   7       51.74       80.79     17.84 o 
  -1 -15   7       14.40       16.50     10.18 o 
   0 -15   7       77.01       90.69     16.89 o 
   1 -15   7        1.33        7.65      9.50 o 
   2 -15   7       89.32      120.18     23.14 o 
   3 -15   7      329.65      383.24     35.25 o 
   4 -15   7       18.91       10.25     16.90 o 
   5 -15   7      105.80       65.85     30.79 o 
  -4 -14   7       18.62       23.78     12.63 o 
  -3 -14   7      132.46      147.66     22.16 o 
  -2 -14   7        2.45        8.42      8.67 o 
  -1 -14   7        2.76        0.99      8.28 o 
   0 -14   7      343.03      360.14     27.27 o 
   1 -14   7        2.95       -0.18      7.37 o 
   2 -14   7        2.22        9.44      7.86 o 
   3 -14   7       18.87       18.10     10.55 o 
   4 -14   7      102.22      106.69     21.10 o 
   5 -14   7        0.14       -4.88     16.96 o 
   6 -14   7      322.40      405.42     56.84 o 
   7 -14   7       93.11      129.71     41.68 o 
  -5 -13   7       99.64      126.57     22.05 o 
  -4 -13   7       37.51       25.35     11.67 o 
  -3 -13   7       40.95       44.83     13.17 o 
  -2 -13   7       31.88       30.40     11.24 o 
  -1 -13   7      532.92      554.75     31.72 o 
   0 -13   7       14.42       22.98      8.97 o 
   1 -13   7       56.11       59.44     13.16 o 
   2 -13   7      166.28      158.18     19.56 o 
   3 -13   7      115.28      125.55     17.51 o 
   4 -13   7        5.96       15.30     14.72 o 
   5 -13   7      102.90      117.78     22.76 o 
   6 -13   7       87.28      113.28     23.03 o 
   7 -13   7      114.96      125.44     25.58 o 
  -6 -12   7        0.85        1.32      9.94 o 
  -5 -12   7       92.47      111.55     19.48 o 
  -4 -12   7       81.04       98.72     17.67 o 
  -3 -12   7        0.40        1.98      7.57 o 
  -2 -12   7      210.69      225.08     23.69 o 
  -1 -12   7      190.15      194.08     21.57 o 
   0 -12   7      148.36      153.73     18.75 o 
   1 -12   7      626.98      626.60     30.37 o 
   2 -12   7      467.60      391.68     24.38 o 
   3 -12   7       85.49       86.17     14.06 o 
   4 -12   7      167.40      180.95     24.98 o 
   5 -12   7        0.78       -6.70      8.95 o 
   6 -12   7        6.03        6.28     11.72 o 
   7 -12   7       90.40      129.41     25.08 o 
   8 -12   7        0.62        3.22     16.42 o 
  -6 -11   7       15.35       18.15     10.97 o 
  -5 -11   7       60.81       93.91     17.32 o 
  -4 -11   7      308.70      333.71     28.79 o 
  -3 -11   7        0.08        0.60      7.07 o 
  -2 -11   7      310.27      306.81     24.74 o 
  -1 -11   7      349.14      329.96     22.93 o 
   0 -11   7      571.89      532.71     27.37 o 
   1 -11   7      251.76      226.71     20.40 o 
   2 -11   7       71.35       44.46     10.52 o 
   3 -11   7      348.30      373.02     22.64 o 
   4 -11   7        2.92        5.37      8.62 o 
   5 -11   7       12.89       18.77     11.51 o 
   6 -11   7       99.83      120.82     23.65 o 
   7 -11   7      604.45      667.60     44.80 o 
   8 -11   7       10.58        4.51     12.39 o 
  -7 -10   7        0.03        9.38     10.19 o 
  -6 -10   7       28.21       24.64     10.28 o 
  -5 -10   7       43.71       30.28     11.46 o 
  -4 -10   7        2.34        6.16      7.83 o 
  -3 -10   7      100.23      101.50     16.24 o 
  -2 -10   7       57.01       52.31     11.67 o 
  -1 -10   7      306.46      290.55     22.00 o 
   0 -10   7      976.60      930.67     33.92 o 
   1 -10   7       35.75       40.48      9.71 o 
   2 -10   7      170.75      165.83     16.86 o 
   3 -10   7       80.96       94.99     14.17 o 
   4 -10   7       12.97       10.79      8.95 o 
   5 -10   7       17.32       20.46     11.48 o 
   6 -10   7       18.98       18.23     11.40 o 
   7 -10   7      436.99      409.82     35.10 o 
   8 -10   7       37.42       46.22     17.33 o 
  -8  -9   7       59.01       73.17     21.26 o 
  -7  -9   7       43.73       37.36     12.33 o 
  -6  -9   7        6.93       10.12      8.65 o 
  -5  -9   7      529.92      544.28     31.05 o 
  -4  -9   7       72.02       55.38     12.60 o 
  -3  -9   7      428.16      420.28     25.06 o 
  -2  -9   7       66.39       50.47     11.19 o 
  -1  -9   7     1404.14     1375.14     40.07 o 
   0  -9   7       12.65        7.44      5.84 o 
   1  -9   7       26.33       30.85      8.45 o 
   2  -9   7        2.17       -2.63      4.47 o 
   3  -9   7      156.04      153.33     15.58 o 
   4  -9   7      170.90      204.92     23.80 o 
   5  -9   7      690.56      591.84     36.77 o 
   6  -9   7        8.89       14.58     11.40 o 
   7  -9   7       83.17       89.95     20.24 o 
   8  -9   7      101.50      115.38     23.66 o 
   9  -9   7        1.92        6.25     14.93 o 
  -8  -8   7       30.14       20.16     11.98 o 
  -7  -8   7       11.54        2.63      8.08 o 
  -6  -8   7      121.73      123.60     18.59 o 
  -5  -8   7       92.53       86.71     15.18 o 
  -4  -8   7       32.28       37.07     10.11 o 
  -3  -8   7     3494.69     3590.18     67.08 o 
  -2  -8   7       64.44       73.71     11.76 o 
  -1  -8   7        5.28        7.58      5.50 o 
   0  -8   7      637.90      607.80     24.54 o 
   1  -8   7        4.52        2.24      4.93 o 
   2  -8   7        7.90        1.72      6.00 o 
   3  -8   7      283.64      260.66     17.40 o 
   4  -8   7        8.90       14.65      9.63 o 
   5  -8   7        4.44        1.71      7.51 o 
   6  -8   7       38.56       57.37     16.15 o 
   7  -8   7       24.09       31.72     13.47 o 
   8  -8   7       59.99       68.47     19.25 o 
   9  -8   7        9.79       19.50     21.96 o 
  -9  -7   7       23.70       29.18     15.38 o 
  -8  -7   7      114.74      133.03     20.38 o 
  -7  -7   7        0.45       -0.36      7.63 o 
  -6  -7   7       41.53       35.77     10.76 o 
  -5  -7   7      226.04      232.62     21.84 o 
  -4  -7   7       56.43       59.08     11.14 o 
  -3  -7   7      419.20      375.78     21.34 o 
  -2  -7   7      245.65      237.42     17.50 o 
  -1  -7   7      383.06      326.73     17.84 o 
   0  -7   7     1102.25     1110.81     35.65 o 
   1  -7   7      239.82      244.61     18.59 o 
   2  -7   7       19.52       23.76      6.94 o 
   3  -7   7      333.26      339.01     18.22 o 
   4  -7   7       34.21       35.06     11.33 o 
   5  -7   7       15.31       27.27     11.31 o 
   6  -7   7      117.38      136.44     22.61 o 
   7  -7   7        2.07       -3.72      8.53 o 
   8  -7   7        3.98        7.10     10.88 o 
   9  -7   7       13.55       30.55     17.03 o 
  -9  -6   7        3.36       19.75     15.70 o 
  -8  -6   7      147.40      131.61     20.13 o 
  -7  -6   7      288.24      308.76     26.84 o 
  -6  -6   7        0.02       -4.90      4.90 o 
  -5  -6   7        2.76       -0.28      5.46 o 
  -4  -6   7      145.23      125.06     15.14 o 
  -3  -6   7      526.22      509.25     23.16 o 
  -2  -6   7     1106.39     1111.72     31.46 o 
  -1  -6   7       14.77       16.62      5.84 o 
   0  -6   7        4.66       -0.38      3.76 o 
   1  -6   7      606.51      642.40     21.87 o 
   2  -6   7     1441.20     1544.26     34.67 o 
   3  -6   7      149.89      146.52     13.18 o 
   4  -6   7      489.29      480.05     53.33 o 
   5  -6   7      178.35      157.15     21.65 o 
   6  -6   7       23.38       16.90     10.42 o 
   7  -6   7      136.69      158.57     37.69 o 
   8  -6   7       25.27       17.92     17.92 o 
   9  -6   7       15.44       26.10     19.44 o 
 -10  -5   7       11.49       11.67     17.02 o 
  -9  -5   7       11.70       20.34     14.15 o 
  -8  -5   7      193.61      207.74     23.85 o 
  -7  -5   7        2.17        3.05      6.63 o 
  -6  -5   7      352.10      323.34     23.04 o 
  -5  -5   7      251.23      236.00     20.15 o 
  -4  -5   7       68.94       63.72     10.94 o 
  -3  -5   7       88.63       98.94     11.98 o 
  -2  -5   7      585.69      632.54     22.08 o 
  -1  -5   7        7.68        3.15      3.61 o 
   0  -5   7        3.04        7.73      4.19 o 
   1  -5   7       97.66       99.31      9.61 o 
   2  -5   7       40.62       41.48      7.54 o 
   3  -5   7      788.15      843.91     28.51 o 
   4  -5   7      689.19      713.54     43.72 o 
   5  -5   7       59.49       72.87     24.96 o 
   6  -5   7      193.54      160.40     35.15 o 
   7  -5   7      428.82      371.18     53.74 o 
   8  -5   7      333.72      235.83     46.45 o 
   9  -5   7        4.42       13.86     17.05 o 
 -10  -4   7      136.55      158.28     41.41 o 
  -9  -4   7      120.78       86.41     28.51 o 
  -8  -4   7      253.41      231.68     23.86 o 
  -7  -4   7      206.07      189.65     21.03 o 
  -6  -4   7      340.48      328.12     21.66 o 
  -5  -4   7      564.61      576.60     26.39 o 
  -4  -4   7       51.99       43.42      9.01 o 
  -3  -4   7        0.03       -1.22      3.88 o 
  -2  -4   7      293.68      281.64     13.75 o 
  -1  -4   7       18.88       39.76      5.40 o 
   0  -4   7      141.17      156.74      9.20 o 
   1  -4   7       52.66       49.50      7.36 o 
   2  -4   7      211.48      180.18     12.25 o 
   3  -4   7     1790.29     1803.78     80.46 o 
   4  -4   7      690.52      712.74     54.49 o 
   5  -4   7       44.39       41.73     18.46 o 
   6  -4   7      274.10      225.18     41.85 o 
   7  -4   7      287.03      247.13     44.67 o 
   8  -4   7      266.69      217.58     44.74 o 
   9  -4   7        9.71        3.44     16.63 o 
 -10  -3   7        0.01      -11.85     11.85 o 
  -9  -3   7       41.30       32.68     12.60 o 
  -8  -3   7        0.71       -1.13      7.64 o 
  -7  -3   7       82.14       62.59     12.99 o 
  -6  -3   7        0.03       -0.33      6.16 o 
  -5  -3   7       35.89       36.04      8.78 o 
  -4  -3   7      969.58      972.14     29.84 o 
  -3  -3   7       38.75       43.39      7.68 o 
  -2  -3   7        5.90       13.92      4.16 o 
  -1  -3   7       77.14       72.23     12.62 o 
   0  -3   7       96.76      106.01     14.58 o 
   1  -3   7      912.51      878.97     21.21 o 
   2  -3   7       49.21       47.52     10.55 o 
   3  -3   7        3.33        3.64      6.39 o 
   4  -3   7       99.30       74.40     22.74 o 
   5  -3   7       54.54       47.69     20.15 o 
   6  -3   7      847.84      787.58     64.74 o 
   7  -3   7        0.11        2.48     13.84 o 
   8  -3   7      503.59      346.95     56.30 o 
   9  -3   7        5.60       -0.20     17.92 o 
 -11  -2   7       32.72       47.20     23.81 o 
 -10  -2   7        2.43       10.47     13.57 o 
  -9  -2   7      186.19      192.83     26.06 o 
  -8  -2   7      130.45      115.47     20.28 o 
  -7  -2   7      485.43      455.21     31.28 o 
  -6  -2   7     1375.11     1357.81     50.29 o 
  -5  -2   7     1632.43     1535.73     50.93 o 
  -4  -2   7      575.46      535.20     29.34 o 
  -3  -2   7      184.61      172.96     18.83 o 
  -2  -2   7     1319.89     1300.78     41.58 o 
  -1  -2   7     2520.27     2481.69     55.68 o 
   0  -2   7       39.89       45.64     10.13 o 
   1  -2   7        1.04        0.77      5.07 o 
   2  -2   7        2.20        5.64      6.21 o 
   3  -2   7     1422.73     1444.91     42.75 o 
   4  -2   7        0.76       -1.44     10.59 o 
   5  -2   7      328.61      268.46     42.09 o 
   6  -2   7       19.14       -1.59     11.62 o 
   7  -2   7       39.41       39.84     21.74 o 
   8  -2   7        6.55       -0.37     16.58 o 
 -11  -1   7       26.81       24.83     18.34 o 
 -10  -1   7       46.66       47.06     20.22 o 
  -9  -1   7        1.82        5.58     12.29 o 
  -8  -1   7      280.98      280.86     26.75 o 
  -7  -1   7       43.99       41.37     12.65 o 
  -6  -1   7       21.24       23.94     10.43 o 
  -5  -1   7       33.49       34.57     10.67 o 
  -4  -1   7       53.57       57.76     12.20 o 
  -3  -1   7        8.48        5.57      5.90 o 
  -2  -1   7        3.68       -1.99      4.81 o 
  -1  -1   7      648.07      638.91     28.22 o 
   0  -1   7        0.21        1.59      2.89 o 
   1  -1   7      269.38      317.98     14.44 o 
   2  -1   7      228.53      207.68     13.77 o 
   3  -1   7       58.58       58.08      9.77 o 
   4  -1   7      209.14      215.92     16.33 o 
   5  -1   7       92.14       64.77     22.96 o 
   6  -1   7        0.22       -2.14     12.94 o 
   7  -1   7       57.63       56.66     23.83 o 
   8  -1   7       60.32       83.89     31.34 o 
 -11   0   7      199.31      173.00     38.80 o 
 -10   0   7        4.55       10.10     11.85 o 
  -9   0   7      170.74      165.72     34.19 o 
  -8   0   7      658.48      635.58     48.47 o 
  -7   0   7       28.47       27.55     11.34 o 
  -6   0   7     1883.30     1863.12     56.32 o 
  -5   0   7      698.31      642.09     31.89 o 
  -4   0   7      966.06      912.02     35.86 o 
  -3   0   7      647.52      623.23     19.44 o 
  -2   0   7      606.10      611.74     16.96 o 
  -1   0   7     6087.11     6537.45     87.03 o 
   0   0   7      590.76      597.40     17.86 o 
   1   0   7     2672.29     2790.72     51.50 o 
   2   0   7       17.24       17.32      6.23 o 
   3   0   7      192.13      244.36     15.95 o 
   4   0   7       46.39       55.47     10.24 o 
   5   0   7       19.87       18.19      9.95 o 
   6   0   7       25.27       20.32     12.87 o 
   7   0   7       21.86       14.48     18.38 o 
   8   0   7        3.00       11.91     17.88 o 
 -11   1   7      141.67      113.19     33.36 o 
 -10   1   7      134.52      145.72     33.99 o 
  -9   1   7        3.54       -5.43      8.86 o 
  -8   1   7      408.65      410.20     30.04 o 
  -7   1   7     1116.81     1086.12     44.56 o 
  -6   1   7      502.84      474.40     28.55 o 
  -5   1   7       40.86       48.74     10.99 o 
  -4   1   7      805.49      861.40     25.47 o 
  -3   1   7     1598.13     1663.75     32.15 o 
  -2   1   7       70.29       68.54      7.86 o 
  -1   1   7     2264.26     2349.50     35.73 o 
   0   1   7      115.74      165.55     13.44 o 
   1   1   7      151.83      136.97     12.28 o 
   2   1   7      666.99      582.37     23.03 o 
   3   1   7        1.58        4.68      5.66 o 
   4   1   7       36.73       48.96     10.42 o 
   5   1   7       83.99      101.45     19.93 o 
   6   1   7       37.56       38.11     14.28 o 
   7   1   7      338.42      345.08     38.48 o 
   8   1   7        3.60        5.89     20.42 o 
 -11   2   7        2.41       14.35     15.96 o 
 -10   2   7       37.84       63.33     21.44 o 
  -9   2   7      265.76      275.04     38.93 o 
  -8   2   7      299.77      306.40     24.76 o 
  -7   2   7      274.39      264.15     22.60 o 
  -6   2   7      189.35      201.67     16.63 o 
  -5   2   7      675.71      664.16     24.21 o 
  -4   2   7     2644.29     2644.96     47.61 o 
  -3   2   7      236.71      246.62     13.46 o 
  -2   2   7      136.77      140.01     10.60 o 
  -1   2   7        5.09       14.62      5.12 o 
   0   2   7     3224.21     3310.62     65.56 o 
   1   2   7      244.07      213.96     14.35 o 
   2   2   7      398.86      373.00     19.66 o 
   3   2   7      123.94      135.42     15.04 o 
   4   2   7      290.50      291.23     20.32 o 
   5   2   7      146.59      174.04     25.70 o 
   6   2   7       29.35       30.60     14.38 o 
   7   2   7      112.56      101.46     23.16 o 
 -11   3   7       42.56       62.18     21.40 o 
 -10   3   7      342.55      320.70     39.51 o 
  -9   3   7      302.65      275.12     33.35 o 
  -8   3   7      260.57      278.77     19.49 o 
  -7   3   7     1034.33     1062.56     43.82 o 
  -6   3   7      264.07      234.24     16.49 o 
  -5   3   7       60.94       60.33      9.66 o 
  -4   3   7      677.29      744.64     23.75 o 
  -3   3   7        0.55        3.87      4.09 o 
  -2   3   7      981.70      973.56     25.62 o 
  -1   3   7        1.25        2.10      3.62 o 
   0   3   7     2637.72     2624.14     45.67 o 
   1   3   7       55.18       61.48     10.06 o 
   2   3   7      621.26      590.45     25.51 o 
   3   3   7       28.06       28.26      8.89 o 
   4   3   7      109.14      108.87     14.96 o 
   5   3   7        0.74        3.64      9.47 o 
   6   3   7       58.67       76.11     20.51 o 
   7   3   7       30.44       34.41     26.26 o 
 -11   4   7        0.59       -8.09     14.56 o 
 -10   4   7      170.85      170.76     38.65 o 
  -9   4   7       14.75       22.61     12.83 o 
  -8   4   7      532.11      510.61     25.26 o 
  -7   4   7        2.74        3.76      5.53 o 
  -6   4   7      142.36      145.90     14.17 o 
  -5   4   7      147.74      140.10     12.46 o 
  -4   4   7      531.40      527.92     19.78 o 
  -3   4   7     1342.78     1337.05     29.97 o 
  -2   4   7      132.50      121.63     10.93 o 
  -1   4   7      119.37      124.08     11.88 o 
   0   4   7      380.96      358.02     18.56 o 
   1   4   7      126.60      106.74     12.93 o 
   2   4   7       14.62       11.37      6.77 o 
   3   4   7      260.20      251.25     20.09 o 
   4   4   7       88.34       87.09     14.65 o 
   5   4   7      382.23      385.72     35.37 o 
   6   4   7        0.44       10.14     13.95 o 
   7   4   7      129.32      154.29     29.81 o 
 -11   5   7       76.44       95.21     32.97 o 
 -10   5   7       27.23       30.03     18.64 o 
  -9   5   7        0.55        0.78     12.18 o 
  -8   5   7      105.28       88.66     17.67 o 
  -7   5   7       39.83       39.20     12.33 o 
  -6   5   7      342.91      337.70     25.50 o 
  -5   5   7       81.54       84.74      9.55 o 
  -4   5   7       39.54       25.20      5.79 o 
  -3   5   7      600.19      597.61     19.53 o 
  -2   5   7        0.05        2.84      4.32 o 
  -1   5   7      835.63      838.33     26.31 o 
   0   5   7       78.92       77.21     11.13 o 
   1   5   7       34.56       39.60      9.30 o 
   2   5   7        6.24        0.49      5.69 o 
   3   5   7      587.11      567.04     28.73 o 
   4   5   7       81.83       79.33     14.39 o 
   5   5   7       38.82       52.14     17.62 o 
   6   5   7       70.44       92.70     23.16 o 
 -11   6   7       34.66       33.39     24.77 o 
 -10   6   7       26.91       29.94     19.63 o 
  -9   6   7      134.13      105.43     29.30 o 
  -8   6   7        1.46        4.77      8.63 o 
  -7   6   7       89.40       70.04     15.62 o 
  -6   6   7       16.95       15.87      9.38 o 
  -5   6   7      120.57       99.34     17.45 o 
  -4   6   7        1.36       -3.82      7.24 o 
  -3   6   7       31.58       35.63     11.54 o 
  -2   6   7      831.32      835.07     38.31 o 
  -1   6   7      582.54      606.83     23.23 o 
   0   6   7      148.67      164.88     14.85 o 
   1   6   7       19.44       14.59      7.21 o 
   2   6   7      755.69      771.80     32.66 o 
   3   6   7       58.03       57.67     12.35 o 
   4   6   7      148.86      181.74     21.57 o 
   5   6   7       84.03       83.11     20.33 o 
   6   6   7       91.73      130.36     27.12 o 
 -11   7   7       72.37       81.90     30.87 o 
 -10   7   7      151.60      173.26     38.85 o 
  -9   7   7       43.90       67.31     25.18 o 
  -8   7   7      180.71      177.41     24.82 o 
  -7   7   7       12.89        9.38      8.76 o 
  -6   7   7       67.90       65.85     24.68 o 
  -5   7   7      802.90      780.94     39.68 o 
  -4   7   7        0.35        5.23      8.29 o 
  -3   7   7       18.10       11.00      9.42 o 
  -2   7   7      198.16      190.87     23.24 o 
  -1   7   7        0.71        2.51      7.84 o 
   0   7   7     1199.17     1213.34     50.69 o 
   1   7   7      445.26      438.88     24.35 o 
   2   7   7      138.88      151.24     18.67 o 
   3   7   7      113.87      111.40     17.11 o 
   4   7   7      169.76      202.87     23.33 o 
   5   7   7       46.31       73.73     21.28 o 
 -11   8   7        4.28        1.61     20.23 o 
 -10   8   7        8.65       -6.61     16.38 o 
  -9   8   7       36.52       12.51     18.05 o 
  -8   8   7       10.39        9.04     11.31 o 
  -7   8   7      434.67      416.20     31.83 o 
  -6   8   7        3.55       14.76     10.51 o 
  -5   8   7       62.82       49.90     13.82 o 
  -4   8   7      142.16      151.11     22.27 o 
  -3   8   7       40.96       35.93     13.14 o 
  -2   8   7       62.37       66.27     15.63 o 
  -1   8   7       44.82       37.58     12.30 o 
   0   8   7     1709.91     1656.29     62.28 o 
   1   8   7     1367.99     1369.24     58.74 o 
   2   8   7       37.78       33.75     13.86 o 
   3   8   7      224.66      226.84     30.75 o 
   4   8   7        1.43       10.26     11.58 o 
 -11   9   7       44.02       41.81     26.66 o 
 -10   9   7      252.61      289.61     52.73 o 
  -9   9   7        0.46       -2.71     14.93 o 
  -8   9   7       58.44       56.16     17.08 o 
  -7   9   7      756.96      771.77     44.21 o 
  -6   9   7       65.06       86.05     19.34 o 
  -5   9   7      531.03      547.41     37.57 o 
  -4   9   7        6.23        5.59      8.13 o 
  -3   9   7      182.11      177.51     24.95 o 
  -2   9   7      276.59      238.59     28.60 o 
  -1   9   7        3.65       -1.95      7.31 o 
   0   9   7       27.96       29.18     12.73 o 
   1   9   7       23.60       14.08     10.57 o 
   2   9   7      128.45      163.46     26.26 o 
   3   9   7        0.05       -3.34      9.75 o 
   4   9   7       57.56       77.81     22.24 o 
 -10  10   7       12.85        2.97     19.54 o 
  -9  10   7       25.07       15.78     18.18 o 
  -8  10   7       13.80       14.75     13.12 o 
  -7  10   7       39.15       32.65     15.03 o 
  -6  10   7      642.29      659.68     41.77 o 
  -5  10   7        0.21       -2.91      9.03 o 
  -4  10   7        3.61       12.04     11.00 o 
  -3  10   7       79.78       98.41     20.50 o 
  -2  10   7       34.86       54.74     16.27 o 
  -1  10   7      309.29      313.73     34.56 o 
   0  10   7      178.95      181.16     28.10 o 
   1  10   7       25.63       18.14     11.66 o 
   2  10   7       81.91       74.51     20.07 o 
   3  10   7        4.75        9.83     13.99 o 
 -10  11   7        1.35       -3.03     19.36 o 
  -9  11   7      141.51      150.58     41.35 o 
  -8  11   7       10.41       15.53     12.93 o 
  -7  11   7       55.82       65.48     18.55 o 
  -6  11   7      172.37      194.03     28.60 o 
  -5  11   7        5.64        7.04     10.98 o 
  -4  11   7       48.44       58.45     16.74 o 
  -3  11   7        0.43        3.09      9.35 o 
  -2  11   7       16.43        8.60     10.02 o 
  -1  11   7       19.50       21.56     12.85 o 
   0  11   7      392.26      380.74     39.96 o 
   1  11   7      194.98      210.93     32.68 o 
   2  11   7        0.75        4.02     12.06 o 
  -9  12   7        6.10        4.67     22.60 o 
  -8  12   7       20.88       18.15     13.85 o 
  -7  12   7      106.50      116.87     23.90 o 
  -6  12   7      266.77      313.24     36.20 o 
  -5  12   7      230.01      189.07     29.54 o 
  -4  12   7      119.80      118.15     23.70 o 
  -3  12   7      200.09      221.10     31.68 o 
  -2  12   7       82.85       84.87     20.86 o 
  -1  12   7      261.29      243.65     33.90 o 
   0  12   7        0.81       -5.58     11.77 o 
   1  12   7       93.72       82.73     35.91 o 
  -8  13   7      138.57      174.35     29.90 o 
  -7  13   7       43.00       44.71     18.25 o 
  -6  13   7      151.74      112.54     24.77 o 
  -5  13   7      246.48      215.53     32.71 o 
  -4  13   7      309.87      315.32     38.56 o 
  -3  13   7       29.50       13.76     13.03 o 
  -2  13   7       42.25       59.84     20.98 o 
  -1  13   7        5.73       12.27     13.08 o 
   0  13   7       13.54       24.97     16.66 o 
  -7  14   7       83.35       87.57     22.62 o 
  -6  14   7        0.41        2.34     14.10 o 
  -5  14   7       42.26       38.67     18.80 o 
  -4  14   7      129.89      116.45     26.58 o 
  -3  14   7        0.12       -3.64     13.54 o 
  -2  14   7        2.33       -7.74     14.09 o 
   0 -16   8        3.64       11.91     22.26 o 
   1 -16   8        2.30       15.75     18.61 o 
   2 -16   8      346.45      328.70     54.58 o 
  -2 -15   8       81.94       73.15     21.11 o 
  -1 -15   8      162.88      194.67     31.11 o 
   0 -15   8      157.45      172.91     29.19 o 
   1 -15   8        7.94        8.40     10.44 o 
   2 -15   8       10.33       12.78     11.65 o 
   3 -15   8       72.54       67.23     18.41 o 
  -3 -14   8        8.81       10.75     11.95 o 
  -2 -14   8       32.92       41.10     16.35 o 
  -1 -14   8       82.60       88.68     20.68 o 
   0 -14   8       20.45        7.06     11.07 o 
   1 -14   8      308.01      311.41     34.53 o 
   2 -14   8      160.89      153.69     25.21 o 
   3 -14   8       69.87       92.17     19.96 o 
   4 -14   8        7.82       14.18     14.33 o 
   5 -14   8       21.82       29.81     19.10 o 
   6 -14   8        5.05       15.98     19.46 o 
  -5 -13   8        0.64       12.38     13.57 o 
  -4 -13   8       68.93       70.88     17.55 o 
  -3 -13   8      129.73      169.13     22.79 o 
  -2 -13   8        2.39        7.40      9.15 o 
  -1 -13   8        4.84        8.56      9.11 o 
   0 -13   8      102.39      124.31     18.30 o 
   1 -13   8      346.62      385.60     26.19 o 
   2 -13   8      283.68      282.27     31.16 o 
   3 -13   8       13.32       11.69      9.07 o 
   4 -13   8        0.05        3.53     12.94 o 
   5 -13   8      144.66      167.41     38.07 o 
   6 -13   8      234.66      326.89     54.11 o 
   7 -13   8       13.61        4.93     19.00 o 
  -5 -12   8      408.67      448.66     33.45 o 
  -4 -12   8       11.60       16.01      9.51 o 
  -3 -12   8       17.76       10.01      8.41 o 
  -2 -12   8      110.73      127.09     18.18 o 
  -1 -12   8        0.34        5.79      7.62 o 
   0 -12   8      438.98      410.90     25.64 o 
   1 -12   8       26.45       30.26     10.09 o 
   2 -12   8      211.95      236.86     21.74 o 
   3 -12   8      931.35      928.52     36.67 o 
   4 -12   8        5.39        9.48     12.89 o 
   5 -12   8      211.90      231.04     43.93 o 
   6 -12   8       80.41       91.79     29.86 o 
   7 -12   8      148.92      153.06     42.05 o 
  -6 -11   8       57.30       70.66     16.69 o 
  -5 -11   8       67.89       67.91     15.20 o 
  -4 -11   8        3.54       -2.38      7.37 o 
  -3 -11   8      546.61      617.67     32.86 o 
  -2 -11   8      176.62      178.82     20.55 o 
  -1 -11   8       23.10       18.35      8.22 o 
   0 -11   8      637.68      663.51     30.64 o 
   1 -11   8     1537.49     1534.62     44.99 o 
   2 -11   8      113.30      128.66     16.08 o 
   3 -11   8      507.34      500.95     26.26 o 
   4 -11   8       10.30       14.09     10.50 o 
   5 -11   8      605.13      588.25     58.11 o 
   6 -11   8      132.34      160.62     38.96 o 
   7 -11   8      153.81      210.55     45.08 o 
   8 -11   8        0.40       25.08     24.96 o 
  -7 -10   8       80.85       90.75     19.08 o 
  -6 -10   8        5.76        6.30      8.40 o 
  -5 -10   8       84.35       92.24     16.78 o 
  -4 -10   8      249.36      245.36     24.35 o 
  -3 -10   8      426.76      414.90     26.12 o 
  -2 -10   8        0.04        0.32      5.86 o 
  -1 -10   8     1498.44     1476.32     43.90 o 
   0 -10   8      842.01      844.78     32.45 o 
   1 -10   8      612.65      604.40     27.25 o 
   2 -10   8      469.55      452.61     23.67 o 
   3 -10   8      160.52      193.79     18.18 o 
   4 -10   8       10.12        6.19      8.50 o 
   5 -10   8       85.05       82.31     18.88 o 
   6 -10   8       12.50       16.98     15.82 o 
   7 -10   8        1.62       -3.10     13.68 o 
   8 -10   8        9.62       29.45     23.89 o 
  -8  -9   8       51.36       71.10     20.28 o 
  -7  -9   8      156.37      202.09     25.35 o 
  -6  -9   8      100.14       98.93     17.43 o 
  -5  -9   8       59.50       52.21     13.16 o 
  -4  -9   8      149.22      149.77     19.23 o 
  -3  -9   8        4.16        8.73      6.51 o 
  -2  -9   8      292.42      290.44     21.51 o 
  -1  -9   8      289.04      281.74     19.64 o 
   0  -9   8        0.72       -1.11      4.69 o 
   1  -9   8        5.00        6.40      5.48 o 
   2  -9   8      283.46      283.14     18.36 o 
   3  -9   8      135.93      142.54     15.50 o 
   4  -9   8      211.52      233.36     25.91 o 
   5  -9   8       93.29      121.37     21.51 o 
   6  -9   8      155.51      169.46     25.32 o 
   7  -9   8      277.19      307.10     53.34 o 
   8  -9   8      167.05      200.55     47.86 o 
  -8  -8   8       16.99       37.19     13.07 o 
  -7  -8   8       13.35       12.88      8.58 o 
  -6  -8   8        9.96        4.73      8.36 o 
  -5  -8   8        6.15        4.60      7.60 o 
  -4  -8   8       11.91        5.26      7.21 o 
  -3  -8   8      109.70      115.52     15.09 o 
  -2  -8   8      114.82      117.49     14.17 o 
  -1  -8   8       47.20       42.57      9.35 o 
   0  -8   8      488.97      476.10     21.77 o 
   1  -8   8       16.22        9.94      5.90 o 
   2  -8   8       25.40       19.32      7.17 o 
   3  -8   8      738.81      714.13     27.43 o 
   4  -8   8       13.26       33.85     12.12 o 
   5  -8   8        2.93       -4.01      7.81 o 
   6  -8   8       36.80       24.46     12.84 o 
   7  -8   8        1.53       11.36     10.53 o 
   8  -8   8        0.01       -8.58     15.97 o 
  -9  -7   8       38.94       46.25     18.51 o 
  -8  -7   8        4.03       -4.97      7.73 o 
  -7  -7   8       39.43       43.08     12.62 o 
  -6  -7   8        2.31        2.20      6.69 o 
  -5  -7   8      281.53      243.09     22.19 o 
  -4  -7   8       46.24       48.61     10.73 o 
  -3  -7   8      851.29      876.13     31.73 o 
  -2  -7   8       83.52       77.58     11.45 o 
  -1  -7   8      224.62      221.79     15.94 o 
   0  -7   8      392.23      439.22     19.40 o 
   1  -7   8       83.60       92.26     11.66 o 
   2  -7   8     1451.22     1512.74     75.36 o 
   3  -7   8     2980.78     3058.75     53.57 o 
   4  -7   8      123.87      142.69     19.91 o 
   5  -7   8      122.58      145.36     21.22 o 
   6  -7   8       18.80       35.81     12.79 o 
   7  -7   8      233.23      234.71     30.54 o 
   8  -7   8       24.26       25.76     20.67 o 
  -9  -6   8       54.36       71.06     20.22 o 
  -8  -6   8       63.21       55.93     14.91 o 
  -7  -6   8       15.33       12.42      8.72 o 
  -6  -6   8       21.85       18.62      8.99 o 
  -5  -6   8      106.20       95.44     14.52 o 
  -4  -6   8      241.26      243.59     19.09 o 
  -3  -6   8      310.84      297.01     18.57 o 
  -2  -6   8       82.37       77.26     10.51 o 
  -1  -6   8      235.25      238.91     14.59 o 
   0  -6   8      642.06      612.24     20.50 o 
   1  -6   8        8.54       15.75      5.58 o 
   2  -6   8      111.01      105.49     11.85 o 
   3  -6   8      316.65      317.30     17.75 o 
   4  -6   8      252.90      248.18     23.73 o 
   5  -6   8       87.22       99.45     25.06 o 
   6  -6   8      107.12       99.58     19.91 o 
   7  -6   8      610.25      491.52     56.48 o 
   8  -6   8       19.48       12.12     17.81 o 
 -10  -5   8       18.82       31.63     25.38 o 
  -9  -5   8        9.25        0.88     13.06 o 
  -8  -5   8        2.83        6.59      7.86 o 
  -7  -5   8        6.59       14.35      7.81 o 
  -6  -5   8      234.96      251.79     22.63 o 
  -5  -5   8      391.55      374.72     22.53 o 
  -4  -5   8       36.05       29.78      8.29 o 
  -3  -5   8       74.35       62.38      9.71 o 
  -2  -5   8      941.67      947.30     31.18 o 
  -1  -5   8      625.76      621.02     18.56 o 
   0  -5   8     1094.78     1087.79     23.12 o 
   1  -5   8     1110.21     1178.87     37.32 o 
   2  -5   8      785.25      801.65     25.01 o 
   3  -5   8       56.65       59.55      9.75 o 
   4  -5   8      575.55      515.04     36.86 o 
   5  -5   8      229.08      268.45     44.42 o 
   6  -5   8        3.59       -1.62     11.27 o 
   7  -5   8      131.13      116.71     32.06 o 
 -10  -4   8       17.89       26.24     20.33 o 
  -9  -4   8      143.42      155.09     34.36 o 
  -8  -4   8       12.88       17.89     11.05 o 
  -7  -4   8       26.46       19.62      8.87 o 
  -6  -4   8       19.59       15.14      8.22 o 
  -5  -4   8      152.26      148.60     16.48 o 
  -4  -4   8      145.05      152.30     14.82 o 
  -3  -4   8       26.19       22.11      6.55 o 
  -2  -4   8      211.73      230.86     12.47 o 
  -1  -4   8      100.91      121.44     25.14 o 
   0  -4   8      173.84      192.04     20.10 o 
   1  -4   8      663.85      715.70     32.79 o 
   2  -4   8      248.32      288.23     15.74 o 
   3  -4   8      175.60      168.92     32.95 o 
   4  -4   8        0.42        8.06     11.36 o 
   5  -4   8       76.83       65.34     24.08 o 
   6  -4   8       91.12       61.24     24.73 o 
   7  -4   8       55.42       79.22     29.10 o 
   8  -4   8      372.34      297.67     54.40 o 
 -10  -3   8        4.55       -8.95      8.95 o 
  -9  -3   8      141.98      141.26     32.40 o 
  -8  -3   8        5.27        6.03      9.39 o 
  -7  -3   8      100.74       79.23     17.38 o 
  -6  -3   8        0.05        1.11      8.15 o 
  -5  -3   8      107.43      105.12     18.29 o 
  -4  -3   8      314.34      294.18     24.06 o 
  -3  -3   8      247.12      232.13     23.10 o 
  -2  -3   8      124.54      122.44     17.29 o 
  -1  -3   8       87.12       80.91     14.37 o 
   0  -3   8        4.27        4.56      5.63 o 
   1  -3   8      707.12      697.86     19.44 o 
   2  -3   8      137.19      136.44     17.44 o 
   3  -3   8        4.02       11.49      8.89 o 
   4  -3   8        0.27       -3.13     10.00 o 
   5  -3   8      201.54      161.00     35.27 o 
   6  -3   8       90.05       65.09     25.26 o 
   7  -3   8       59.64       44.81     22.69 o 
   8  -3   8       10.64        4.56     15.71 o 
 -10  -2   8       73.74       88.36     29.26 o 
  -9  -2   8      107.78      118.40     29.07 o 
  -8  -2   8      637.22      610.01     38.35 o 
  -7  -2   8      136.94      137.67     21.69 o 
  -6  -2   8      249.34      203.28     24.29 o 
  -5  -2   8       59.89       50.38     18.96 o 
  -4  -2   8       18.74       21.16      9.79 o 
  -3  -2   8      909.36      911.49     38.32 o 
  -2  -2   8        6.62        6.10      5.91 o 
  -1  -2   8      478.35      475.05     26.58 o 
   0  -2   8      128.75      115.98     16.36 o 
   1  -2   8      205.10      208.51     42.21 o 
   2  -2   8     1013.81      984.28     37.98 o 
   3  -2   8       35.62       40.39     11.47 o 
   4  -2   8       10.41        6.66     11.99 o 
   5  -2   8       43.38       30.95     17.86 o 
   6  -2   8      156.10      127.62     34.42 o 
   7  -2   8        7.82        8.04     17.38 o 
   8  -2   8        0.18      -11.38     15.33 o 
 -11  -1   8        7.61       17.30     18.37 o 
 -10  -1   8       12.10       -0.05     13.78 o 
  -9  -1   8       20.58       22.58     11.39 o 
  -8  -1   8       35.66       39.69     15.28 o 
  -7  -1   8      397.22      392.73     29.19 o 
  -6  -1   8     2052.69     2076.63     63.30 o 
  -5  -1   8     1668.08     1628.97     58.76 o 
  -4  -1   8      749.74      761.65     35.46 o 
  -3  -1   8       99.52       89.31      8.74 o 
  -2  -1   8      443.19      430.49     25.42 o 
  -1  -1   8        5.43        7.52      6.34 o 
   0  -1   8        6.28        7.89      6.01 o 
   1  -1   8      753.66      789.16     23.34 o 
   2  -1   8       19.40       16.64      6.29 o 
   3  -1   8        0.17        8.07      5.90 o 
   4  -1   8        0.72       -3.48     10.95 o 
   5  -1   8       97.18       77.47     27.77 o 
   6  -1   8        0.99        4.39     15.07 o 
   7  -1   8       13.73       24.50     20.76 o 
   8  -1   8      105.95      119.98     37.20 o 
 -11   0   8       66.95       55.33     23.44 o 
 -10   0   8        0.11        8.16     11.66 o 
  -9   0   8        1.70       -2.27      8.34 o 
  -8   0   8       24.04       31.81     12.51 o 
  -7   0   8      621.24      595.14     35.26 o 
  -6   0   8      459.44      457.54     29.97 o 
  -5   0   8      204.30      177.79     21.10 o 
  -4   0   8      146.59      145.21     12.37 o 
  -3   0   8     1770.63     1789.59     33.05 o 
  -2   0   8      370.16      348.88     22.75 o 
  -1   0   8       42.61       43.79      5.81 o 
   0   0   8        0.61       -0.17      3.77 o 
   1   0   8      633.07      566.26     21.11 o 
   2   0   8       32.88       37.40     11.26 o 
   3   0   8      453.52      453.98     22.19 o 
   4   0   8       20.84       10.68      9.53 o 
   5   0   8       52.74       46.53     14.02 o 
   6   0   8       21.20       27.43     18.82 o 
   7   0   8       28.57       32.53     24.72 o 
   8   0   8      209.37      151.30     42.41 o 
 -11   1   8      540.60      548.61     58.22 o 
 -10   1   8      108.45       94.41     27.14 o 
  -9   1   8       95.21      102.29     18.87 o 
  -8   1   8      496.13      462.75     46.03 o 
  -7   1   8      914.28      891.02     41.69 o 
  -6   1   8     1629.30     1667.92     55.67 o 
  -5   1   8      744.28      734.02     26.36 o 
  -4   1   8      291.79      289.28     15.94 o 
  -3   1   8      439.37      486.48     18.63 o 
  -2   1   8      559.96      535.62     18.27 o 
  -1   1   8      360.27      382.20     35.06 o 
   0   1   8     1467.53     1422.24     31.82 o 
   1   1   8     1148.60     1171.20     31.34 o 
   2   1   8       35.27       38.16      8.84 o 
   3   1   8       30.99       26.29      9.00 o 
   4   1   8        1.83        5.55      8.83 o 
   5   1   8       15.38       14.42     10.37 o 
   6   1   8       21.44       17.11     17.89 o 
   7   1   8      159.27      210.14     32.30 o 
 -11   2   8       30.59       32.26     20.13 o 
 -10   2   8       70.27       79.29     24.11 o 
  -9   2   8        2.00        1.24      7.17 o 
  -8   2   8      147.36      162.90     32.63 o 
  -7   2   8        0.07       -1.69      5.46 o 
  -6   2   8      418.89      433.53     21.99 o 
  -5   2   8      361.16      359.00     18.80 o 
  -4   2   8      189.91      180.42     13.52 o 
  -3   2   8        0.04        0.92      4.09 o 
  -2   2   8      512.10      496.87     18.99 o 
  -1   2   8     2510.99     2520.87     42.47 o 
   0   2   8       10.38        6.03      5.21 o 
   1   2   8        6.93        5.18      5.54 o 
   2   2   8      391.95      374.97     20.78 o 
   3   2   8      122.58      129.94     15.81 o 
   4   2   8        1.40       -2.28      7.28 o 
   5   2   8       66.96       66.06     17.68 o 
   6   2   8        7.65       20.22     11.72 o 
   7   2   8       52.87       69.58     21.43 o 
 -11   3   8       17.32       29.99     20.01 o 
 -10   3   8      376.61      379.42     31.37 o 
  -9   3   8        0.27        1.96      6.92 o 
  -8   3   8       24.41       25.30      8.91 o 
  -7   3   8      193.67      188.96     17.66 o 
  -6   3   8       89.89       86.68     11.97 o 
  -5   3   8      351.80      343.24     18.19 o 
  -4   3   8     1498.01     1485.12     34.72 o 
  -3   3   8      111.20      108.80     11.20 o 
  -2   3   8      525.53      560.03     20.93 o 
  -1   3   8      213.27      219.19     14.72 o 
   0   3   8        4.12        7.64      5.25 o 
   1   3   8     1211.16     1232.23     35.54 o 
   2   3   8      480.46      460.77     23.74 o 
   3   3   8        4.82        9.09      6.40 o 
   4   3   8       16.79       12.70     10.30 o 
   5   3   8        7.91       19.32     12.35 o 
   6   3   8        0.02        6.77     11.53 o 
   7   3   8       13.87        8.31     14.88 o 
 -11   4   8        3.63       17.30     19.67 o 
 -10   4   8       22.15       35.96     19.24 o 
  -9   4   8      540.57      497.85     34.45 o 
  -8   4   8      302.58      302.28     27.48 o 
  -7   4   8      785.74      792.18     39.42 o 
  -6   4   8      189.69      190.33     15.57 o 
  -5   4   8        0.36        6.20      5.37 o 
  -4   4   8     1135.62     1161.63     30.49 o 
  -3   4   8      163.22      138.78     12.37 o 
  -2   4   8     1897.51     1943.86     46.09 o 
  -1   4   8      328.36      304.05     17.16 o 
   0   4   8       29.41       33.06      8.21 o 
   1   4   8      340.12      328.86     20.03 o 
   2   4   8      536.32      534.89     26.28 o 
   3   4   8      295.68      301.20     22.01 o 
   4   4   8       37.89       43.52     15.13 o 
   5   4   8        9.04       13.23     19.58 o 
   6   4   8       27.64       15.95     15.81 o 
 -11   5   8       16.23        1.92     13.94 o 
 -10   5   8      132.49      137.14     34.25 o 
  -9   5   8       51.83       36.78     13.90 o 
  -8   5   8      112.62      120.62     20.81 o 
  -7   5   8      574.87      527.23     33.59 o 
  -6   5   8       91.43      101.37     17.97 o 
  -5   5   8      190.08      222.47     23.27 o 
  -4   5   8       80.75       74.95     14.97 o 
  -3   5   8       85.49      103.16     17.05 o 
  -2   5   8      348.67      314.11     16.75 o 
  -1   5   8      291.32      291.99     17.33 o 
   0   5   8      165.34      163.68     15.98 o 
   1   5   8      130.76      148.19     16.34 o 
   2   5   8        0.45        6.16      6.92 o 
   3   5   8        1.01        2.58      6.69 o 
   4   5   8       12.51       10.12     10.95 o 
   5   5   8        1.48      -10.27     10.27 o 
   6   5   8      203.52      221.99     34.10 o 
 -11   6   8      223.99      260.58     48.70 o 
 -10   6   8       33.05       49.84     22.09 o 
  -9   6   8       12.48       14.46     12.11 o 
  -8   6   8      114.40      106.88     20.06 o 
  -7   6   8       21.12       38.29     13.45 o 
  -6   6   8      180.84      148.94     21.61 o 
  -5   6   8        0.17       -3.06      6.58 o 
  -4   6   8      199.25      229.51     24.39 o 
  -3   6   8      107.19      121.86     19.02 o 
  -2   6   8      216.71      228.84     24.35 o 
  -1   6   8      473.74      463.77     30.38 o 
   0   6   8     1145.77     1107.03     35.28 o 
   1   6   8      156.39      153.07     17.27 o 
   2   6   8        7.72       -1.44      7.02 o 
   3   6   8      496.67      529.50     29.71 o 
   4   6   8       30.96       26.10     14.51 o 
   5   6   8      115.98      147.19     27.02 o 
 -11   7   8       12.38       18.37     20.61 o 
 -10   7   8        0.26       -5.56     13.84 o 
  -9   7   8      228.26      245.90     30.41 o 
  -8   7   8       69.84       83.99     18.75 o 
  -7   7   8      210.43      192.78     25.94 o 
  -6   7   8      549.73      456.09     32.34 o 
  -5   7   8      100.06       90.91     17.67 o 
  -4   7   8        2.52       14.65      9.81 o 
  -3   7   8      161.89      125.30     20.11 o 
  -2   7   8      480.64      437.95     32.93 o 
  -1   7   8      160.83      165.60     22.45 o 
   0   7   8      542.12      518.53     34.84 o 
   1   7   8      966.58      965.46     48.23 o 
   2   7   8      712.20      716.35     43.32 o 
   3   7   8       51.45       39.21     15.12 o 
   4   7   8      191.26      224.69     46.51 o 
   5   7   8        0.19      -10.13     18.27 o 
 -11   8   8        2.09       15.40     19.90 o 
 -10   8   8       53.34       63.31     25.73 o 
  -9   8   8       19.11       42.40     14.55 o 
  -8   8   8       34.59       18.68     11.95 o 
  -7   8   8      128.80      148.20     24.08 o 
  -6   8   8        1.02       -4.11      8.07 o 
  -5   8   8       37.22       40.83     14.07 o 
  -4   8   8      141.26      126.09     20.82 o 
  -3   8   8        0.64        3.46      8.41 o 
  -2   8   8      384.65      375.13     29.88 o 
  -1   8   8      206.54      224.62     27.72 o 
   0   8   8      113.63      118.66     21.72 o 
   1   8   8       82.96       77.99     18.38 o 
   2   8   8      104.52      102.04     21.45 o 
   3   8   8        3.92       -0.01     10.99 o 
   4   8   8      113.15      141.20     40.50 o 
 -10   9   8       64.03       66.83     30.76 o 
  -9   9   8      114.35      109.91     32.55 o 
  -8   9   8      272.63      293.50     33.34 o 
  -7   9   8      922.10      870.82     48.13 o 
  -6   9   8        0.01       -8.16      8.16 o 
  -5   9   8       74.05       65.50     16.99 o 
  -4   9   8       22.36       23.82     12.70 o 
  -3   9   8      449.83      468.98     34.77 o 
  -2   9   8      759.81      811.07     45.77 o 
  -1   9   8       62.78       54.10     16.36 o 
   0   9   8        0.02        2.34      8.45 o 
   1   9   8        5.69        1.07     10.16 o 
   2   9   8      211.53      207.11     30.20 o 
   3   9   8        0.40       -7.36     11.24 o 
 -10  10   8       17.81       49.77     28.56 o 
  -9  10   8        1.69        5.30     15.51 o 
  -8  10   8       33.36       33.66     24.02 o 
  -7  10   8       98.24      100.56     21.72 o 
  -6  10   8      105.34      100.79     21.34 o 
  -5  10   8       97.56      122.32     23.06 o 
  -4  10   8       21.79       14.66     12.07 o 
  -3  10   8        1.55       -6.61      9.47 o 
  -2  10   8      332.09      333.52     38.07 o 
  -1  10   8      162.75      157.61     26.27 o 
   0  10   8        3.77        5.48     10.07 o 
   1  10   8        1.53       -3.72     10.06 o 
   2  10   8        0.33       -4.09     10.78 o 
  -9  11   8        1.65       28.18     22.96 o 
  -8  11   8      257.31      326.39     37.24 o 
  -7  11   8      143.10      177.52     28.12 o 
  -6  11   8      223.36      180.85     28.72 o 
  -5  11   8       41.44       47.06     15.82 o 
  -4  11   8      110.69      103.64     21.86 o 
  -3  11   8      148.01      157.41     26.99 o 
  -2  11   8      266.84      307.55     36.29 o 
  -1  11   8      279.21      285.26     35.93 o 
   0  11   8      141.87      158.32     28.29 o 
   1  11   8       26.10       18.32     15.97 o 
  -9  12   8       58.94       33.50     27.28 o 
  -8  12   8        0.40        6.60     13.00 o 
  -7  12   8        5.50       13.62     13.74 o 
  -6  12   8      128.14      160.19     27.94 o 
  -5  12   8      363.89      448.25     53.04 o 
  -4  12   8       15.07        0.81     11.22 o 
  -3  12   8        7.54       12.77     11.95 o 
  -2  12   8       16.00        6.04     10.76 o 
  -1  12   8       94.22      143.87     27.48 o 
   0  12   8       89.57      114.44     25.56 o 
  -8  13   8      168.36      162.82     29.88 o 
  -7  13   8       24.34       24.53     16.38 o 
  -6  13   8      307.15      311.20     39.17 o 
  -5  13   8       68.04       44.27     18.65 o 
  -4  13   8      322.49      327.66     40.32 o 
  -3  13   8      181.50      177.95     31.45 o 
  -2  13   8       26.69       28.34     15.88 o 
  -1  13   8      110.35      147.26     30.56 o 
  -5  14   8       74.39       67.02     22.36 o 
  -4  14   8       20.09       25.66     18.19 o 
   1 -16   9       19.64       25.18     23.82 o 
   2 -16   9        1.54       -0.50     19.64 o 
  -2 -15   9       72.80       70.38     22.07 o 
  -1 -15   9        0.23       -4.16     10.92 o 
   0 -15   9        0.74       -2.69     11.83 o 
   1 -15   9       34.87       66.26     19.08 o 
   2 -15   9      161.54      152.01     26.88 o 
   3 -15   9       24.25       34.85     22.53 o 
   4 -15   9       11.98       45.01     24.39 o 
  -3 -14   9       35.62       26.15     14.95 o 
  -2 -14   9      200.90      226.38     33.91 o 
  -1 -14   9      127.43      140.75     26.78 o 
   0 -14   9       16.89       15.69     15.02 o 
   1 -14   9      167.65      153.26     26.58 o 
   2 -14   9       70.28       78.74     19.41 o 
   3 -14   9      192.45      165.09     37.58 o 
   4 -14   9      186.94      197.38     41.97 o 
   5 -14   9       88.63      127.86     36.62 o 
  -4 -13   9      150.98      176.10     31.06 o 
  -3 -13   9       13.04       13.82     12.15 o 
  -2 -13   9      117.04      136.52     24.98 o 
  -1 -13   9       59.71       36.70     21.20 o 
   0 -13   9      247.27      255.69     32.60 o 
   1 -13   9       20.63       32.88     13.24 o 
   2 -13   9      139.97      163.08     25.51 o 
   3 -13   9      302.69      281.89     47.71 o 
   4 -13   9       14.74       27.56     20.76 o 
   5 -13   9      236.67      215.55     44.11 o 
   6 -13   9        0.78       -0.96     17.68 o 
  -5 -12   9       58.17       40.60     18.45 o 
  -4 -12   9        2.50        6.96     10.62 o 
  -3 -12   9        6.58        0.78      9.37 o 
  -2 -12   9        2.54       -1.89      8.03 o 
  -1 -12   9      278.36      311.03     34.92 o 
   0 -12   9        3.68        6.87      9.10 o 
   1 -12   9        1.02        2.89      8.86 o 
   2 -12   9      479.86      467.14     34.93 o 
   3 -12   9        0.19        3.05      7.86 o 
   4 -12   9       74.35       71.09     25.90 o 
   5 -12   9      338.91      378.18     56.25 o 
   6 -12   9       25.09       35.37     23.46 o 
   7 -12   9        0.03        3.11     18.24 o 
  -6 -11   9      116.63      126.73     27.75 o 
  -5 -11   9      134.95      139.37     26.47 o 
  -4 -11   9       10.54        6.99     10.47 o 
  -3 -11   9       30.89       28.56     16.37 o 
  -2 -11   9        3.23        2.80      8.07 o 
  -1 -11   9      122.96      112.41     21.52 o 
   0 -11   9      602.34      564.74     37.93 o 
   1 -11   9      179.67      192.08     30.52 o 
   2 -11   9      891.26      879.20     45.05 o 
   3 -11   9       28.94       41.82     12.61 o 
   4 -11   9       90.64      112.06     31.11 o 
   5 -11   9       31.70       32.77     19.87 o 
   6 -11   9       21.98       28.22     22.48 o 
   7 -11   9       97.85       80.94     30.34 o 
  -7 -10   9        5.30       11.37     12.93 o 
  -6 -10   9       83.37       80.02     21.51 o 
  -5 -10   9        0.42        4.56      9.67 o 
  -4 -10   9       88.28       88.15     20.43 o 
  -3 -10   9      422.24      417.67     34.92 o 
  -2 -10   9      320.60      324.03     33.90 o 
  -1 -10   9      264.57      260.00     33.62 o 
   0 -10   9      106.56      114.57     20.63 o 
   1 -10   9      408.22      411.90     31.01 o 
   2 -10   9       19.38       27.15     11.31 o 
   3 -10   9       33.22       30.75     11.61 o 
   4 -10   9       41.08       44.63     22.90 o 
   5 -10   9       40.76       41.11     20.60 o 
   6 -10   9      138.13      228.53     46.44 o 
   7 -10   9        5.64       -4.66     19.65 o 
  -7  -9   9       64.46       69.23     20.60 o 
  -6  -9   9      317.87      314.24     37.57 o 
  -5  -9   9      313.52      338.39     37.53 o 
  -4  -9   9       82.41       82.12     19.70 o 
  -3  -9   9       38.03       36.06     13.18 o 
  -2  -9   9        3.28        8.63      8.33 o 
  -1  -9   9     1193.71     1164.44     51.66 o 
   0  -9   9       40.82       42.17     12.45 o 
   1  -9   9      156.92      147.21     22.15 o 
   2  -9   9      178.43      184.33     23.00 o 
   3  -9   9       83.00       99.66     17.91 o 
   4  -9   9       26.30       17.55     16.40 o 
   5  -9   9      198.07      195.37     40.99 o 
   6  -9   9        1.22       -0.37     14.76 o 
   7  -9   9       60.85       58.90     29.57 o 
   8  -9   9        0.07       25.55     22.07 o 
  -8  -8   9       64.63       98.77     24.18 o 
  -7  -8   9       15.82       18.42     10.23 o 
  -6  -8   9        0.00        9.52      7.98 o 
  -5  -8   9      614.16      558.44     30.75 o 
  -4  -8   9      578.85      589.64     29.41 o 
  -3  -8   9      518.16      528.56     36.38 o 
  -2  -8   9      360.58      376.10     30.31 o 
  -1  -8   9       13.22       12.91      9.43 o 
   0  -8   9       44.07       34.15     12.05 o 
   1  -8   9       59.42       54.94     13.91 o 
   2  -8   9      720.70      711.77     37.01 o 
   3  -8   9      149.65      149.52     20.10 o 
   4  -8   9      140.86      126.37     32.42 o 
   5  -8   9      617.18      591.52     59.05 o 
   6  -8   9       31.55       31.75     19.16 o 
   7  -8   9       24.30       57.40     26.61 o 
   8  -8   9       68.00       71.65     31.44 o 
  -9  -7   9       58.02       66.02     16.99 o 
  -8  -7   9        1.99        3.63      8.82 o 
  -7  -7   9       39.39       28.46     10.90 o 
  -6  -7   9      139.90      138.58     18.91 o 
  -5  -7   9        5.48       -0.81      6.40 o 
  -4  -7   9        0.26        1.06      5.74 o 
  -3  -7   9        0.13        1.92      5.33 o 
  -2  -7   9       81.09       60.86     15.18 o 
  -1  -7   9      159.33      151.40     21.61 o 
   0  -7   9      330.08      342.28     27.13 o 
   1  -7   9      293.74      305.14     26.08 o 
   2  -7   9      134.02      131.70     19.18 o 
   3  -7   9      932.68      884.09     57.07 o 
   4  -7   9      519.41      609.28     56.51 o 
   5  -7   9      331.29      332.58     52.59 o 
   6  -7   9       57.75       74.58     28.73 o 
   7  -7   9       25.97       38.90     21.90 o 
   8  -7   9        3.00      -14.40     14.40 o 
  -9  -6   9       39.23       25.61     17.16 o 
  -8  -6   9       21.93       17.61     10.19 o 
  -7  -6   9       21.74       12.14      9.18 o 
  -6  -6   9      265.07      214.92     22.37 o 
  -5  -6   9      239.55      247.01     20.87 o 
  -4  -6   9      445.62      433.89     23.25 o 
  -3  -6   9     1279.30     1235.20     44.06 o 
  -2  -6   9      696.12      659.49     37.11 o 
  -1  -6   9       16.10       20.64      9.43 o 
   0  -6   9      182.24      179.21     22.02 o 
   1  -6   9       16.93       12.45      8.39 o 
   2  -6   9      456.12      453.22     28.55 o 
   3  -6   9     1828.02     1765.89     54.20 o 
   4  -6   9       58.03       55.82     22.29 o 
   5  -6   9        2.24        0.93     12.83 o 
   6  -6   9       72.91       90.87     28.46 o 
   7  -6   9       20.25       20.97     19.01 o 
   8  -6   9       42.18       45.19     23.82 o 
  -9  -5   9       28.12       15.20     12.61 o 
  -8  -5   9       72.27       71.64     19.30 o 
  -7  -5   9      255.31      213.39     23.05 o 
  -6  -5   9      661.00      621.14     34.55 o 
  -5  -5   9      947.32      900.37     34.22 o 
  -4  -5   9      134.22      134.29     14.75 o 
  -3  -5   9      152.68      160.44     13.60 o 
  -2  -5   9       26.97       26.01     10.26 o 
  -1  -5   9      240.43      238.26     22.96 o 
   0  -5   9       34.33       48.53     12.53 o 
   1  -5   9       84.67       76.29     15.14 o 
   2  -5   9       13.19       17.11     10.11 o 
   3  -5   9      140.30      138.09     18.55 o 
   4  -5   9        7.47       -1.52      9.74 o 
   5  -5   9      450.85      410.13     49.59 o 
   6  -5   9      207.02      247.78     47.93 o 
   7  -5   9      174.20      156.86     38.97 o 
   8  -5   9        0.73       21.25     18.80 o 
 -10  -4   9       78.39       80.26     30.40 o 
  -9  -4   9        6.27       12.11     11.25 o 
  -8  -4   9       50.03       41.77     14.64 o 
  -7  -4   9       47.18       36.31     13.51 o 
  -6  -4   9      226.86      237.81     28.62 o 
  -5  -4   9        0.26        5.05      5.83 o 
  -4  -4   9       35.43       29.48     11.60 o 
  -3  -4   9      276.32      237.92     24.99 o 
  -2  -4   9     2064.94     2011.96     85.59 o 
  -1  -4   9       27.59       25.36     10.22 o 
   0  -4   9       61.71       72.92     14.60 o 
   1  -4   9       35.65       30.51     10.93 o 
   2  -4   9        9.11        8.87      7.98 o 
   3  -4   9      494.68      478.11     28.56 o 
   4  -4   9      462.83      432.90     48.51 o 
   5  -4   9        5.68       -8.88     12.02 o 
   6  -4   9        2.68       -3.56     14.80 o 
   7  -4   9      114.68       90.32     31.92 o 
   8  -4   9       50.60       57.66     29.22 o 
 -10  -3   9       85.46       97.11     31.72 o 
  -9  -3   9       62.49       60.73     17.53 o 
  -8  -3   9       13.94       10.59     10.19 o 
  -7  -3   9       68.21       48.84     15.11 o 
  -6  -3   9      172.36      160.62     23.78 o 
  -5  -3   9      441.49      452.98     36.66 o 
  -4  -3   9      214.40      224.32     35.40 o 
  -3  -3   9       20.99       13.61      8.30 o 
  -2  -3   9      673.07      770.50     36.86 o 
  -1  -3   9      598.96      585.95     31.93 o 
   0  -3   9      233.83      219.42     22.54 o 
   1  -3   9      376.53      367.91     33.59 o 
   2  -3   9      134.13      135.98     18.70 o 
   3  -3   9       92.20      116.72     17.78 o 
   4  -3   9      179.16      182.68     37.75 o 
   5  -3   9       70.76       58.63     24.27 o 
   6  -3   9       25.51       41.56     23.62 o 
   7  -3   9        0.60       12.29     19.18 o 
   8  -3   9       11.79       16.35     23.36 o 
 -10  -2   9       41.32       48.35     23.32 o 
  -9  -2   9       35.94       40.91     14.86 o 
  -8  -2   9       65.93       64.50     16.48 o 
  -7  -2   9        5.67        6.96      8.35 o 
  -6  -2   9      877.53      881.78     43.70 o 
  -5  -2   9      242.32      256.10     26.88 o 
  -4  -2   9       59.71       54.43     13.53 o 
  -3  -2   9        0.60       -0.41      5.77 o 
  -2  -2   9      147.81      131.68     18.92 o 
  -1  -2   9       91.58      103.17     16.63 o 
   0  -2   9       25.88       24.73      9.40 o 
   1  -2   9      102.58       92.40     16.04 o 
   2  -2   9        0.02        3.00      7.05 o 
   3  -2   9      204.13      207.68     22.27 o 
   4  -2   9      167.30      196.27     38.65 o 
   5  -2   9       84.78       97.10     31.40 o 
   6  -2   9       25.45       13.78     17.65 o 
   7  -2   9        8.92       28.98     21.03 o 
 -11  -1   9       74.91       63.68     26.13 o 
 -10  -1   9      148.20      140.48     33.99 o 
  -9  -1   9       42.72       45.54     14.91 o 
  -8  -1   9      105.19      120.61     21.45 o 
  -7  -1   9      239.06      224.71     26.98 o 
  -6  -1   9     1332.32     1279.53     51.93 o 
  -5  -1   9       13.53       14.06      9.27 o 
  -4  -1   9     1328.73     1276.07     31.35 o 
  -3  -1   9      145.49      148.21     15.03 o 
  -2  -1   9      131.27      129.23     18.23 o 
  -1  -1   9       81.27      101.85     16.32 o 
   0  -1   9      146.04      141.13     18.93 o 
   1  -1   9     1945.41     1930.61     56.15 o 
   2  -1   9      292.98      289.36     18.15 o 
   3  -1   9       81.43       99.84     17.56 o 
   4  -1   9      431.95      470.41     50.70 o 
   5  -1   9       10.66       14.45     15.82 o 
   6  -1   9       17.87        6.12     14.42 o 
   7  -1   9       58.20       35.10     23.91 o 
 -11   0   9      265.10      285.96     49.93 o 
 -10   0   9        3.00        5.72     11.62 o 
  -9   0   9      110.89       91.05     19.34 o 
  -8   0   9       15.22       20.19     11.79 o 
  -7   0   9      362.77      371.92     33.91 o 
  -6   0   9      202.90      203.54     24.66 o 
  -5   0   9     2164.15     2226.92     61.77 o 
  -4   0   9        9.90        7.36      5.09 o 
  -3   0   9      413.51      373.61     25.05 o 
  -2   0   9        0.03        2.98      5.93 o 
  -1   0   9       47.39       43.69     11.31 o 
   0   0   9     1358.41     1338.71     29.30 o 
   1   0   9     1108.12     1125.49     30.72 o 
   2   0   9       60.72       63.81     10.64 o 
   3   0   9        7.31        6.77      7.37 o 
   4   0   9      175.99      166.30     22.71 o 
   5   0   9       21.76       30.35     12.95 o 
   6   0   9        0.53        2.01     12.70 o 
   7   0   9        4.60       16.79     20.45 o 
 -11   1   9       22.99       16.08     19.51 o 
 -10   1   9      129.67      150.43     33.25 o 
  -9   1   9        2.72        1.85     14.56 o 
  -8   1   9       19.87       17.69     10.44 o 
  -7   1   9      496.29      481.89     25.42 o 
  -6   1   9      409.60      413.60     22.25 o 
  -5   1   9     1792.58     1814.74     61.73 o 
  -4   1   9      674.08      671.23     24.87 o 
  -3   1   9      194.33      172.52     13.02 o 
  -2   1   9       51.03       51.66      7.59 o 
  -1   1   9        8.29        9.40      5.01 o 
   0   1   9       79.62       82.16     10.40 o 
   1   1   9       41.37       56.70     10.11 o 
   2   1   9      822.81      764.15     28.98 o 
   3   1   9       31.08       35.51      9.47 o 
   4   1   9      258.34      238.56     26.99 o 
   5   1   9       13.74       13.51     11.70 o 
   6   1   9       27.03       39.68     24.34 o 
   7   1   9       28.78       25.81     24.47 o 
 -10   2   9       15.97       35.64     17.36 o 
  -9   2   9       18.97       14.61      7.95 o 
  -8   2   9      230.38      245.55     21.77 o 
  -7   2   9      147.86      125.78     15.66 o 
  -6   2   9     3150.03     3078.41     57.46 o 
  -5   2   9       20.48       21.87      7.29 o 
  -4   2   9      178.85      178.35     14.31 o 
  -3   2   9       53.52       53.39      8.74 o 
  -2   2   9      223.78      181.01     13.82 o 
  -1   2   9       48.99       49.18      8.95 o 
   0   2   9      772.23      766.29     26.48 o 
   1   2   9      546.13      522.85     23.64 o 
   2   2   9      429.06      433.28     22.98 o 
   3   2   9        5.83        2.46      6.13 o 
   4   2   9        6.96       17.04     10.76 o 
   5   2   9      102.44      114.15     22.66 o 
   6   2   9      265.34      338.01     38.40 o 
 -11   3   9       13.69      -11.59     15.45 o 
 -10   3   9        1.46       -1.95     12.40 o 
  -9   3   9       12.41        7.39      9.58 o 
  -8   3   9      428.18      457.14     25.46 o 
  -7   3   9        1.46        2.30      5.85 o 
  -6   3   9       15.42       24.84      7.90 o 
  -5   3   9      627.18      616.42     36.70 o 
  -4   3   9      603.84      603.16     23.62 o 
  -3   3   9      295.24      297.88     16.57 o 
  -2   3   9      113.72      120.94     12.46 o 
  -1   3   9      449.97      416.89     26.02 o 
   0   3   9       48.46       57.84     10.38 o 
   1   3   9        8.26       10.58      7.16 o 
   2   3   9      102.95      118.75     15.30 o 
   3   3   9       80.24       84.47     14.07 o 
   4   3   9       58.83       61.79     16.55 o 
   5   3   9        3.48        6.40     10.57 o 
   6   3   9        0.01       -7.83     19.18 o 
 -11   4   9      209.56      241.32     47.06 o 
 -10   4   9       33.16       52.90     21.99 o 
  -9   4   9      367.12      425.02     34.17 o 
  -8   4   9       11.17        8.80      9.60 o 
  -7   4   9       12.69        8.54      9.28 o 
  -6   4   9       35.66       24.53     10.50 o 
  -5   4   9        1.54        0.81      5.35 o 
  -4   4   9       29.07       36.64      8.37 o 
  -3   4   9       37.46       37.43      8.46 o 
  -2   4   9      312.93      281.91     17.13 o 
  -1   4   9      269.60      240.65     17.03 o 
   0   4   9      304.20      294.69     18.87 o 
   1   4   9     2752.60     2771.66     73.69 o 
   2   4   9      177.47      170.87     18.60 o 
   3   4   9      112.59      116.87     16.30 o 
   4   4   9        0.01       -9.49     11.06 o 
   5   4   9       96.71      118.27     24.09 o 
 -11   5   9       25.60       33.46     24.11 o 
 -10   5   9       35.36       59.60     23.52 o 
  -9   5   9        6.52       -2.04     10.23 o 
  -8   5   9       48.44       56.82     15.29 o 
  -7   5   9       75.02       98.26     19.01 o 
  -6   5   9       33.16       33.19     12.03 o 
  -5   5   9       48.86       61.77     14.71 o 
  -4   5   9        3.61       -0.77      8.13 o 
  -3   5   9       23.11       26.17     10.89 o 
  -2   5   9        4.19        1.42      7.79 o 
  -1   5   9        3.47        5.81      5.84 o 
   0   5   9      164.00      172.14     17.32 o 
   1   5   9      183.77      196.46     19.47 o 
   2   5   9     1531.85     1503.18     46.48 o 
   3   5   9       46.24       62.42     12.87 o 
   4   5   9      342.76      294.97     33.95 o 
   5   5   9       40.33       32.97     16.89 o 
 -11   6   9        5.95       13.36     18.75 o 
 -10   6   9        2.59        8.87     14.54 o 
  -9   6   9       99.29      129.80     23.15 o 
  -8   6   9       50.39       91.23     19.87 o 
  -7   6   9       98.44       94.30     18.77 o 
  -6   6   9       39.81       46.94     13.51 o 
  -5   6   9        9.20       21.31     10.93 o 
  -4   6   9       66.89       50.14     14.25 o 
  -3   6   9      555.53      532.43     32.98 o 
  -2   6   9      513.58      502.81     32.39 o 
  -1   6   9       85.93       60.53     14.72 o 
   0   6   9       46.19       41.92     12.87 o 
   1   6   9        1.69       -1.30      7.65 o 
   2   6   9      454.34      470.99     27.66 o 
   3   6   9      322.29      324.92     27.42 o 
   4   6   9      119.39      142.66     25.66 o 
 -11   7   9      390.23      418.66     61.44 o 
 -10   7   9      267.50      255.18     45.67 o 
  -9   7   9       43.72       60.84     17.35 o 
  -8   7   9       32.13       35.36     14.38 o 
  -7   7   9      139.83      161.99     38.34 o 
  -6   7   9       79.57       81.02     17.46 o 
  -5   7   9        8.56        5.50      9.10 o 
  -4   7   9       21.30       18.34     10.68 o 
  -3   7   9      165.60      158.68     23.01 o 
  -2   7   9       79.96       73.39     17.29 o 
  -1   7   9       28.89       16.99     10.28 o 
   0   7   9       10.67       12.23      9.80 o 
   1   7   9        5.68        6.92     10.74 o 
   2   7   9      389.13      418.81     34.47 o 
   3   7   9      357.86      316.01     35.50 o 
   4   7   9        3.55      -15.20     15.20 o 
 -10   8   9        3.46       29.42     19.98 o 
  -9   8   9       90.44      122.45     23.79 o 
  -8   8   9      200.05      221.61     30.30 o 
  -7   8   9      251.98      222.99     28.90 o 
  -6   8   9       55.89       58.05     16.43 o 
  -5   8   9      432.73      471.38     34.47 o 
  -4   8   9       55.84       55.78     15.77 o 
  -3   8   9      180.47      203.95     26.45 o 
  -2   8   9        1.05        2.47      9.23 o 
  -1   8   9       88.87       77.09     17.61 o 
   0   8   9        9.13       10.88     11.35 o 
   1   8   9       38.33       31.17     13.88 o 
   2   8   9       47.10       39.36     15.02 o 
   3   8   9       44.48       45.75     18.61 o 
 -10   9   9      381.34      412.04     60.30 o 
  -9   9   9      105.29      120.88     24.73 o 
  -8   9   9       12.91       18.09     15.27 o 
  -7   9   9        5.23        8.65     10.76 o 
  -6   9   9      119.85      110.59     21.71 o 
  -5   9   9        0.44        3.45     10.46 o 
  -4   9   9      797.35      773.64     45.13 o 
  -3   9   9       43.43       22.21     13.02 o 
  -2   9   9       95.35      110.10     22.00 o 
  -1   9   9        3.83        1.24      8.87 o 
   0   9   9       16.92       38.36     15.04 o 
   1   9   9        0.87       -3.44     10.19 o 
   2   9   9       22.33       25.81     15.49 o 
 -10  10   9       27.94       17.29     22.49 o 
  -9  10   9      115.12      129.61     27.17 o 
  -8  10   9      307.91      403.93     40.22 o 
  -7  10   9      459.97      502.81     39.19 o 
  -6  10   9        3.23        3.90     10.57 o 
  -5  10   9        8.87       11.06     11.84 o 
  -4  10   9       90.69      102.65     21.29 o 
  -3  10   9      169.75      185.09     28.42 o 
  -2  10   9       73.27       82.29     20.39 o 
  -1  10   9       43.45       54.04     16.49 o 
   0  10   9      178.52      186.95     29.82 o 
   1  10   9        0.11        8.81     12.89 o 
  -9  11   9       21.77       19.09     24.46 o 
  -8  11   9        0.99        4.38     12.58 o 
  -7  11   9        4.11        1.02     11.71 o 
  -6  11   9        0.05        4.53     10.49 o 
  -5  11   9      140.15      157.75     26.54 o 
  -4  11   9      284.63      320.31     36.46 o 
  -3  11   9      134.88      155.82     27.51 o 
  -2  11   9       12.19        7.29     10.79 o 
  -1  11   9       14.04       11.03     12.42 o 
   0  11   9        9.55       17.81     15.03 o 
  -8  12   9       17.27       18.93     16.23 o 
  -7  12   9      153.57      136.74     39.22 o 
  -6  12   9      314.75      389.16     41.35 o 
  -5  12   9        1.33       -7.72     11.98 o 
  -4  12   9       78.53       67.50     20.51 o 
  -3  12   9      136.44      146.66     28.37 o 
  -2  12   9       28.79       36.37     17.83 o 
  -1  12   9       35.64       35.74     19.32 o 
  -6  13   9       44.04       53.53     21.06 o 
  -5  13   9       46.97       58.89     20.56 o 
  -4  13   9       48.10       59.51     25.89 o 
  -3  13   9      115.32      141.18     29.13 o 
  -1 -15  10       12.06       18.88     14.29 o 
   0 -15  10        6.06       -2.10     16.96 o 
   1 -15  10        7.18        9.25     11.62 o 
   2 -15  10        0.07       -1.49     10.68 o 
   3 -15  10      116.79      142.66     39.46 o 
  -3 -14  10       77.35       81.86     23.33 o 
  -2 -14  10      155.62      183.42     31.57 o 
  -1 -14  10       40.04       37.26     17.70 o 
   0 -14  10      153.33      159.62     28.55 o 
   1 -14  10      117.67      140.06     25.76 o 
   2 -14  10      192.57      240.58     32.45 o 
   3 -14  10      253.71      202.41     44.48 o 
   4 -14  10       42.89       33.88     23.31 o 
   5 -14  10       51.74       33.15     23.62 o 
  -4 -13  10        0.01        1.93     11.14 o 
  -3 -13  10       76.77       94.08     23.38 o 
  -2 -13  10        4.89        0.96      9.42 o 
  -1 -13  10        1.30        0.00      9.45 o 
   0 -13  10      217.40      209.28     30.21 o 
   1 -13  10       27.16       23.90     12.80 o 
   2 -13  10      454.81      401.61     36.26 o 
   3 -13  10       27.36       25.71     18.25 o 
   4 -13  10       17.14       21.90     19.85 o 
  -5 -12  10        4.86       -1.13     11.85 o 
  -4 -12  10        0.20        1.63     10.55 o 
  -3 -12  10       24.92       29.31     14.33 o 
  -2 -12  10       56.91       54.79     16.86 o 
  -1 -12  10        1.90       12.27     10.61 o 
   0 -12  10      136.16      145.14     25.01 o 
   1 -12  10      195.11      164.46     25.86 o 
   2 -12  10      228.20      261.65     31.17 o 
   3 -12  10      349.65      364.39     54.40 o 
   4 -12  10       46.15       46.23     22.73 o 
   5 -12  10        5.38       -0.40     14.55 o 
   6 -12  10      113.68       97.28     35.05 o 
  -6 -11  10      163.20      221.56     34.57 o 
  -5 -11  10       75.65      118.09     25.24 o 
  -4 -11  10       15.63       48.01     16.03 o 
  -3 -11  10        1.49        4.99      9.20 o 
  -2 -11  10       41.79       43.96     15.35 o 
  -1 -11  10       27.20       28.71     13.11 o 
   0 -11  10      206.79      177.11     26.99 o 
   1 -11  10      202.65      231.90     28.88 o 
   2 -11  10      106.83      101.21     20.20 o 
   3 -11  10      345.58      307.88     50.70 o 
   4 -11  10      164.11      150.11     37.50 o 
   5 -11  10      238.25      219.12     46.42 o 
   6 -11  10       47.57       70.78     31.92 o 
  -7 -10  10      192.93      221.69     35.21 o 
  -6 -10  10        0.02       -3.64     10.28 o 
  -5 -10  10       66.12       80.34     20.83 o 
  -4 -10  10      195.16      188.92     30.78 o 
  -3 -10  10      255.12      231.67     31.89 o 
  -2 -10  10      329.12      346.99     36.14 o 
  -1 -10  10        3.55       -0.67      7.33 o 
   0 -10  10      185.94      181.46     26.09 o 
   1 -10  10      103.08      103.46     19.75 o 
   2 -10  10       17.61       26.35     11.02 o 
   3 -10  10       25.94       23.45     16.16 o 
   4 -10  10      140.41      143.56     36.28 o 
   5 -10  10        5.31       17.33     16.96 o 
   6 -10  10        2.24       -3.52     17.85 o 
   7 -10  10       61.27       59.92     29.25 o 
  -7  -9  10       22.15       18.00     13.40 o 
  -6  -9  10       25.46       30.61     14.79 o 
  -5  -9  10       63.92       82.71     20.91 o 
  -4  -9  10        3.95        0.56      8.47 o 
  -3  -9  10        0.20       -1.46      7.72 o 
  -2  -9  10       29.16       42.01     13.94 o 
  -1  -9  10      229.93      264.49     30.33 o 
   0  -9  10       21.91       19.24      9.48 o 
   1  -9  10        0.46       -0.37      6.80 o 
   2  -9  10      115.85      116.42     20.01 o 
   3  -9  10      119.60      111.02     31.46 o 
   4  -9  10       55.92       71.79     26.95 o 
   5  -9  10        5.58        9.97     14.59 o 
   6  -9  10      131.80      146.44     39.26 o 
   7  -9  10        8.72       -9.99     17.83 o 
  -8  -8  10      191.43      220.49     34.09 o 
  -7  -8  10       44.47       72.18     20.67 o 
  -6  -8  10       45.15       54.11     17.19 o 
  -5  -8  10     1173.29     1085.26     56.96 o 
  -4  -8  10       30.64       37.31     14.17 o 
  -3  -8  10      338.40      315.56     33.29 o 
  -2  -8  10      368.64      360.25     30.13 o 
  -1  -8  10      129.86      119.29     20.60 o 
   0  -8  10        0.05        1.55      6.46 o 
   1  -8  10       58.97       62.40     15.22 o 
   2  -8  10      483.13      498.52     32.94 o 
   3  -8  10      369.19      344.80     50.81 o 
   4  -8  10      357.73      351.39     53.32 o 
   5  -8  10      184.66      170.04     40.30 o 
   6  -8  10      212.10      177.54     42.55 o 
   7  -8  10       54.77      105.97     36.54 o 
  -8  -7  10        4.55        1.01     11.18 o 
  -7  -7  10       40.26       61.95     18.79 o 
  -6  -7  10        8.67       16.07     11.17 o 
  -5  -7  10      753.84      760.08     46.55 o 
  -4  -7  10     1191.44     1164.90     55.56 o 
  -3  -7  10      763.19      756.72     43.28 o 
  -2  -7  10       14.23       19.66      9.99 o 
  -1  -7  10       56.72       56.76     14.51 o 
   0  -7  10       28.47       23.27     10.96 o 
   1  -7  10      241.95      247.06     28.55 o 
   2  -7  10      117.25      119.57     19.14 o 
   3  -7  10       15.42        8.30     13.40 o 
   4  -7  10        0.70       10.10     14.90 o 
   5  -7  10        0.27       -0.24     12.43 o 
   6  -7  10        9.43        3.76     15.80 o 
   7  -7  10       75.75       76.05     31.23 o 
  -9  -6  10       61.47       69.26     21.60 o 
  -8  -6  10        0.01        1.66     11.04 o 
  -7  -6  10       12.06       16.34     10.93 o 
  -6  -6  10       14.79       13.27     11.21 o 
  -5  -6  10       80.07       92.78     29.02 o 
  -4  -6  10      305.87      254.29     29.96 o 
  -3  -6  10      471.76      429.78     32.21 o 
  -2  -6  10      211.12      220.55     26.37 o 
  -1  -6  10       33.32       37.11     12.41 o 
   0  -6  10       61.60       52.50     16.79 o 
   1  -6  10        2.92        4.68      8.45 o 
   2  -6  10        0.33       -1.54      7.25 o 
   3  -6  10      507.48      555.61     54.13 o 
   4  -6  10      573.93      545.15     56.53 o 
   5  -6  10       14.36       23.11     16.97 o 
   6  -6  10       68.33       72.70     28.03 o 
   7  -6  10        0.05        4.99     17.39 o 
  -9  -5  10      227.91      246.64     34.76 o 
  -8  -5  10        0.05        3.52      9.05 o 
  -7  -5  10       89.98      108.16     22.37 o 
  -6  -5  10        0.18       -2.08      7.86 o 
  -5  -5  10      110.10       81.26     18.16 o 
  -4  -5  10      921.78      904.44     46.36 o 
  -3  -5  10     1089.13     1037.01     47.60 o 
  -2  -5  10      162.48      192.34     24.13 o 
  -1  -5  10        2.97       -2.54      6.65 o 
   0  -5  10       61.67       49.00     20.69 o 
   1  -5  10       57.75       56.92     14.44 o 
   2  -5  10     1623.70     1666.08     92.00 o 
   3  -5  10       55.51       38.87     19.57 o 
   4  -5  10       38.85       48.92     23.70 o 
   5  -5  10       42.56       54.88     25.73 o 
   6  -5  10       62.06       55.75     24.33 o 
   7  -5  10       14.90        7.88     19.28 o 
  -9  -4  10       46.92       64.82     19.60 o 
  -8  -4  10       50.21       58.50     23.05 o 
  -7  -4  10       55.24       50.28     15.71 o 
  -6  -4  10        0.39       -1.26      7.95 o 
  -5  -4  10      123.72      115.00     21.25 o 
  -4  -4  10       62.60       63.21     15.59 o 
  -3  -4  10        3.66        3.85      8.12 o 
  -2  -4  10      317.21      312.14     25.75 o 
  -1  -4  10      184.43      158.40     21.88 o 
   0  -4  10       14.07        8.56      8.27 o 
   1  -4  10      503.04      501.78     31.07 o 
   2  -4  10        2.56        9.97      8.73 o 
   3  -4  10      335.94      282.19     45.17 o 
   4  -4  10      296.76      277.83     47.06 o 
   5  -4  10        1.59       10.79     13.77 o 
   6  -4  10        3.04        6.19     15.18 o 
   7  -4  10       10.19       16.65     22.51 o 
  -9  -3  10       42.04       31.14     15.16 o 
  -8  -3  10        0.33       -3.06      9.10 o 
  -7  -3  10      262.81      252.40     30.44 o 
  -6  -3  10     1056.84     1034.12     50.11 o 
  -5  -3  10       39.44       37.88     13.32 o 
  -4  -3  10      599.30      582.01     36.02 o 
  -3  -3  10      292.12      270.01     25.97 o 
  -2  -3  10       44.30       36.97     12.08 o 
  -1  -3  10        0.30       -1.46      5.95 o 
   0  -3  10        0.01       -5.14      5.14 o 
   1  -3  10      916.60      908.17     41.28 o 
   2  -3  10      501.09      429.21     29.35 o 
   3  -3  10      564.53      568.01     53.99 o 
   4  -3  10       89.73       73.04     27.63 o 
   5  -3  10       16.58       17.97     17.12 o 
   6  -3  10        6.82       -1.15     16.23 o 
   7  -3  10       24.37       39.70     25.98 o 
  -9  -2  10        3.35       -3.26     10.17 o 
  -8  -2  10      367.11      357.80     35.47 o 
  -7  -2  10       81.21       83.78     18.91 o 
  -6  -2  10       34.71       12.69     11.15 o 
  -5  -2  10       41.06       31.41     12.49 o 
  -4  -2  10     1364.53     1280.09     51.54 o 
  -3  -2  10      919.31      902.86     42.08 o 
  -2  -2  10       22.52       21.73      9.91 o 
  -1  -2  10      235.87      240.63     25.10 o 
   0  -2  10     1060.58     1030.59     43.37 o 
   1  -2  10      323.32      297.53     25.21 o 
   2  -2  10       45.96       56.07     14.89 o 
   3  -2  10      727.38      646.51     35.95 o 
   4  -2  10       71.26       53.77     24.16 o 
   5  -2  10       64.00       73.86     26.80 o 
   6  -2  10        6.66       -6.53     16.14 o 
   7  -2  10        0.02        8.08     18.54 o 
 -10  -1  10       17.03       48.96     21.67 o 
  -9  -1  10       24.84       15.45     12.09 o 
  -8  -1  10      436.03      467.51     35.45 o 
  -7  -1  10       25.29       16.69     16.62 o 
  -6  -1  10      176.46      157.40     23.84 o 
  -5  -1  10      942.78      938.93     44.69 o 
  -4  -1  10       18.55       20.61      9.90 o 
  -3  -1  10       13.25       12.07      8.26 o 
  -2  -1  10       84.97       85.92     16.32 o 
  -1  -1  10      296.82      297.76     24.21 o 
   0  -1  10       30.52       34.26     13.68 o 
   1  -1  10      332.69      341.05     25.96 o 
   2  -1  10      511.50      453.67     30.27 o 
   3  -1  10      604.31      595.80     35.20 o 
   4  -1  10      251.70      212.14     43.16 o 
   5  -1  10       84.45       77.22     30.77 o 
   6  -1  10        5.51        6.36     18.66 o 
   7  -1  10        0.01        2.39     17.66 o 
 -11   0  10        2.40       -6.25     14.82 o 
 -10   0  10       36.55       27.10     17.83 o 
  -9   0  10       10.98       12.15     11.86 o 
  -8   0  10      151.52      150.45     34.07 o 
  -7   0  10      157.87      182.01     25.66 o 
  -6   0  10       53.58       57.36     15.23 o 
  -5   0  10      386.64      399.22     29.22 o 
  -4   0  10       94.80       94.13     16.49 o 
  -3   0  10      429.33      403.24     27.64 o 
  -2   0  10      307.44      309.78     24.71 o 
  -1   0  10     1093.40     1131.54     44.83 o 
   0   0  10       45.46       39.96     12.34 o 
   1   0  10      124.53      137.38     20.16 o 
   2   0  10      246.35      233.96     25.59 o 
   3   0  10      116.32      130.05     20.56 o 
   4   0  10        0.08        2.29     13.43 o 
   5   0  10        1.41        6.95     15.69 o 
   6   0  10        3.31       -4.71     16.34 o 
 -11   1  10       32.45       30.56     20.18 o 
 -10   1  10        3.80       13.74     13.12 o 
  -9   1  10      203.24      225.50     23.22 o 
  -8   1  10      578.37      546.47     28.98 o 
  -7   1  10      195.48      200.39     19.54 o 
  -6   1  10      176.26      195.88     17.67 o 
  -5   1  10      516.72      467.70     30.85 o 
  -4   1  10        5.93        5.86      7.65 o 
  -3   1  10        2.22       -0.87      6.01 o 
  -2   1  10      494.03      503.98     30.23 o 
  -1   1  10      973.53      939.98     40.74 o 
   0   1  10      276.83      265.38     24.61 o 
   1   1  10     1134.50     1179.66     47.70 o 
   2   1  10       74.04       80.32     16.88 o 
   3   1  10       18.96        9.49      9.99 o 
   4   1  10      342.30      447.00     59.73 o 
   5   1  10        3.58        4.84     15.96 o 
   6   1  10        1.29       -0.09     16.62 o 
 -11   2  10        2.09       15.16     19.82 o 
 -10   2  10       94.68      100.09     28.37 o 
  -9   2  10       15.91        4.00      9.55 o 
  -8   2  10      190.99      190.99     20.22 o 
  -7   2  10      997.59      994.69     35.64 o 
  -6   2  10      216.97      216.76     18.17 o 
  -5   2  10       67.92       49.93     10.19 o 
  -4   2  10      501.89      473.96     29.43 o 
  -3   2  10       11.38        2.88      7.23 o 
  -2   2  10      605.69      564.08     31.51 o 
  -1   2  10        7.56       11.20      7.48 o 
   0   2  10        1.29        4.07      7.38 o 
   1   2  10       45.46       38.04     11.96 o 
   2   2  10        3.44        8.12      9.80 o 
   3   2  10      130.23      145.08     22.89 o 
   4   2  10      166.85      189.53     40.56 o 
   5   2  10        5.50        6.52     17.41 o 
   6   2  10        0.71       11.27     20.58 o 
 -11   3  10        1.12        7.55     19.83 o 
 -10   3  10        5.30       -2.91     12.18 o 
  -9   3  10       22.99       28.40     13.20 o 
  -8   3  10      375.06      416.34     31.09 o 
  -7   3  10       28.06       31.97      9.66 o 
  -6   3  10       35.47       35.47      9.06 o 
  -5   3  10     1466.34     1450.30     38.62 o 
  -4   3  10        5.60       -2.51      5.36 o 
  -3   3  10      161.23      153.77     14.42 o 
  -2   3  10       73.56       92.77     16.72 o 
  -1   3  10      217.71      201.13     22.29 o 
   0   3  10     1926.25     1884.42     59.27 o 
   1   3  10       58.79       61.26     15.18 o 
   2   3  10       38.34       31.35     12.18 o 
   3   3  10      238.71      274.11     30.64 o 
   4   3  10       80.07       86.29     29.07 o 
   5   3  10       57.62       70.17     30.97 o 
 -11   4  10      136.68      136.63     37.81 o 
 -10   4  10        0.30      -11.97     11.97 o 
  -9   4  10        2.89       -9.09      9.09 o 
  -8   4  10       97.00       98.99     19.44 o 
  -7   4  10       39.78       30.23     11.99 o 
  -6   4  10      265.01      243.46     25.44 o 
  -5   4  10        4.98       14.87     10.01 o 
  -4   4  10       81.31       59.38     14.17 o 
  -3   4  10      197.39      203.89     20.66 o 
  -2   4  10      477.78      492.18     22.67 o 
  -1   4  10      198.39      218.37     17.83 o 
   0   4  10      213.94      226.31     19.27 o 
   1   4  10       32.78       33.68     12.66 o 
   2   4  10        2.87        5.60      9.13 o 
   3   4  10        3.33        6.00      9.73 o 
   4   4  10      152.67      168.87     40.17 o 
   5   4  10       73.74      103.86     36.66 o 
 -11   5  10       53.75       28.32     22.76 o 
 -10   5  10       21.34       18.12     16.42 o 
  -9   5  10      189.55      192.09     28.11 o 
  -8   5  10        1.30       -3.19      9.83 o 
  -7   5  10      108.12      101.88     19.41 o 
  -6   5  10      359.64      295.42     27.23 o 
  -5   5  10      129.19       95.81     18.11 o 
  -4   5  10      509.87      453.42     30.24 o 
  -3   5  10      167.94      207.05     22.87 o 
  -2   5  10       68.11       75.18     15.56 o 
  -1   5  10      131.75      126.95     19.77 o 
   0   5  10       36.57       34.69     12.67 o 
   1   5  10       99.96      124.19     16.76 o 
   2   5  10     1365.84     1411.44     58.07 o 
   3   5  10       17.81       19.92     13.00 o 
   4   5  10       64.44       89.96     30.71 o 
 -11   6  10      144.21      209.96     45.72 o 
 -10   6  10        0.12       10.83     15.83 o 
  -9   6  10       14.51       23.42     13.42 o 
  -8   6  10        0.05       -5.36      9.68 o 
  -7   6  10       21.51       10.70     15.27 o 
  -6   6  10       66.16       86.90     18.26 o 
  -5   6  10      862.43      764.88     40.57 o 
  -4   6  10      452.16      384.71     29.18 o 
  -3   6  10       76.06       89.20     17.07 o 
  -2   6  10        4.40       13.99      9.08 o 
  -1   6  10       12.53        8.10      8.71 o 
   0   6  10       29.18       27.22     12.47 o 
   1   6  10        6.20       14.14     10.46 o 
   2   6  10       51.81       51.14     22.20 o 
   3   6  10      112.20      134.28     33.00 o 
 -10   7  10       26.50       60.38     26.30 o 
  -9   7  10        0.15        8.62     10.73 o 
  -8   7  10      202.47      197.69     28.21 o 
  -7   7  10        1.65       -0.44     10.21 o 
  -6   7  10       22.14       37.02     14.31 o 
  -5   7  10        0.04        5.52      8.89 o 
  -4   7  10      203.38      244.01     30.01 o 
  -3   7  10      245.06      230.92     27.25 o 
  -2   7  10       81.17       91.24     18.79 o 
  -1   7  10      286.65      303.20     31.19 o 
   0   7  10       35.47       27.61     12.98 o 
   1   7  10      434.82      411.10     43.32 o 
   2   7  10       46.56       59.54     22.76 o 
   3   7  10      174.86      161.18     38.52 o 
 -10   8  10      268.39      250.56     50.32 o 
  -9   8  10       36.94       41.53     16.92 o 
  -8   8  10        9.18       28.76     13.73 o 
  -7   8  10       72.55       71.48     18.41 o 
  -6   8  10       12.48        4.55     10.78 o 
  -5   8  10      348.70      345.15     32.16 o 
  -4   8  10      253.74      220.25     28.14 o 
  -3   8  10       26.03       24.30     11.19 o 
  -2   8  10       22.27       14.34     11.19 o 
  -1   8  10        1.21       -1.84      9.34 o 
   0   8  10        2.70        7.03     10.54 o 
   1   8  10       50.77       40.90     15.44 o 
   2   8  10        9.55        0.39     15.46 o 
 -10   9  10       29.89       43.91     26.06 o 
  -9   9  10       46.44       42.15     17.46 o 
  -8   9  10      267.88      315.97     36.79 o 
  -7   9  10       21.75       24.02     13.26 o 
  -6   9  10        0.18        4.07     10.53 o 
  -5   9  10        0.02       -1.05      9.45 o 
  -4   9  10       63.15       47.33     15.86 o 
  -3   9  10      246.76      261.13     59.23 o 
  -2   9  10        0.02       -6.00      8.20 o 
  -1   9  10       48.20       31.95     14.20 o 
   0   9  10       63.57       74.87     19.82 o 
   1   9  10       80.22       75.56     20.15 o 
  -9  10  10       56.38       89.03     23.35 o 
  -8  10  10        4.75      -10.97     10.97 o 
  -7  10  10        4.87       -2.59     20.08 o 
  -6  10  10       66.14       83.37     20.03 o 
  -5  10  10      166.93      229.97     37.85 o 
  -4  10  10        9.08       13.60     11.81 o 
  -3  10  10      132.65      156.29     26.19 o 
  -2  10  10       17.86       16.69     13.34 o 
  -1  10  10       26.51       27.91     15.19 o 
   0  10  10        3.84        4.26     13.32 o 
  -8  11  10      117.44      119.67     26.91 o 
  -7  11  10      164.59      195.14     33.37 o 
  -6  11  10       15.61       28.66     15.57 o 
  -5  11  10       26.38       35.70     16.10 o 
  -4  11  10      167.81      197.48     31.11 o 
  -3  11  10        2.08        7.11     11.42 o 
  -2  11  10      370.82      411.58     43.28 o 
  -1  11  10        3.14        8.43     12.08 o 
  -7  12  10       60.61       64.77     21.40 o 
  -6  12  10        1.56        6.05     18.43 o 
  -5  12  10       67.30       71.19     33.64 o 
  -4  12  10      266.30      323.37     39.73 o 
  -3  12  10      156.88      200.20     32.73 o 
   1 -15  11       44.31       57.94     19.85 o 
  -2 -14  11        1.15       13.45     14.07 o 
  -1 -14  11       35.77       49.61     18.63 o 
   0 -14  11       68.98       94.37     22.93 o 
   1 -14  11       50.88       75.01     20.39 o 
   2 -14  11        4.94        2.68     11.19 o 
   3 -14  11        9.05        6.58     16.55 o 
   4 -14  11      528.40      503.17     61.25 o 
  -4 -13  11        0.65      -10.73     10.73 o 
  -3 -13  11        0.18       -6.89     10.61 o 
  -2 -13  11       41.18       53.17     18.10 o 
  -1 -13  11       72.88       59.27     28.92 o 
   0 -13  11       17.97       20.66     12.30 o 
   1 -13  11       76.07       90.58     21.01 o 
   2 -13  11       10.57       12.94     12.50 o 
   3 -13  11        1.17        4.14     16.62 o 
   4 -13  11      823.06      861.54     78.88 o 
   5 -13  11        1.94       -6.02     16.41 o 
  -5 -12  11       21.43       35.99     16.44 o 
  -4 -12  11      104.43      120.04     26.70 o 
  -3 -12  11      128.42      160.00     29.70 o 
  -2 -12  11       36.10       38.60     15.93 o 
  -1 -12  11      133.02      144.99     25.90 o 
   0 -12  11       34.14       25.53     12.91 o 
   1 -12  11      126.76      126.68     23.98 o 
   2 -12  11      339.16      332.63     35.47 o 
   3 -12  11      314.00      331.41     54.47 o 
   4 -12  11        6.98       16.07     20.58 o 
   5 -12  11      423.61      436.38     65.80 o 
  -6 -11  11       65.65       82.82     22.72 o 
  -5 -11  11        7.93        4.32     11.97 o 
  -4 -11  11       36.08       19.03     13.90 o 
  -3 -11  11        0.11       11.86     11.25 o 
  -2 -11  11       21.86       15.54     11.80 o 
  -1 -11  11       21.46       24.50     12.15 o 
   0 -11  11      110.74      106.98     22.01 o 
   1 -11  11       61.06       51.96     16.14 o 
   2 -11  11       95.06      100.78     20.13 o 
   3 -11  11      115.84      145.86     37.28 o 
   4 -11  11       37.56       39.17     24.69 o 
   5 -11  11        0.03      -10.81     16.48 o 
   6 -11  11       38.76       46.55     25.81 o 
  -6 -10  11        5.17       13.88     13.73 o 
  -5 -10  11       18.84        8.58     11.00 o 
  -4 -10  11      796.79      777.68     51.06 o 
  -3 -10  11       77.45       84.74     20.27 o 
  -2 -10  11      175.24      164.02     27.38 o 
  -1 -10  11      103.72      112.53     21.91 o 
   0 -10  11        0.13        3.39      7.77 o 
   1 -10  11      358.17      328.94     31.85 o 
   2 -10  11        0.04        1.45      7.62 o 
   3 -10  11        9.70        7.07     14.74 o 
   4 -10  11      250.87      212.86     44.84 o 
   5 -10  11      129.55      165.33     41.60 o 
   6 -10  11       14.79       13.07     21.26 o 
  -7  -9  11      134.90      158.81     29.94 o 
  -6  -9  11      241.17      240.03     35.18 o 
  -5  -9  11        1.02        0.31      9.21 o 
  -4  -9  11      176.65      175.77     28.44 o 
  -3  -9  11      585.35      549.89     40.61 o 
  -2  -9  11        0.13       -2.38      7.66 o 
  -1  -9  11       12.32       14.74     10.22 o 
   0  -9  11      378.67      392.83     32.02 o 
   1  -9  11      159.36      158.48     24.35 o 
   2  -9  11       32.76       30.25     11.83 o 
   3  -9  11        1.21        6.03     12.64 o 
   4  -9  11       43.29       63.26     26.52 o 
   5  -9  11        8.44       18.46     19.55 o 
   6  -9  11       25.94       34.91     25.01 o 
  -8  -8  11      130.94      180.75     32.11 o 
  -7  -8  11        7.48        5.11     11.20 o 
  -6  -8  11       55.91       51.62     17.55 o 
  -5  -8  11       69.44       60.90     22.70 o 
  -4  -8  11      316.21      303.71     35.61 o 
  -3  -8  11       84.62       97.11     20.75 o 
  -2  -8  11       10.98       12.28     10.04 o 
  -1  -8  11      135.34      118.40     21.06 o 
   0  -8  11      121.20      141.80     22.74 o 
   1  -8  11        8.81        8.51      9.53 o 
   2  -8  11      172.66      189.31     25.22 o 
   3  -8  11       65.53       34.50     18.64 o 
   4  -8  11       33.56       22.41     19.93 o 
   5  -8  11       43.05       50.59     24.56 o 
   6  -8  11      338.82      432.56     66.91 o 
  -8  -7  11        4.30        2.55     12.11 o 
  -7  -7  11        4.48       17.67     11.84 o 
  -6  -7  11        0.28        0.60      9.00 o 
  -5  -7  11       70.50       91.55     21.41 o 
  -4  -7  11      111.78       90.30     20.85 o 
  -3  -7  11      126.69      111.64     21.68 o 
  -2  -7  11       12.53       19.21     11.11 o 
  -1  -7  11      158.91      153.60     23.81 o 
   0  -7  11      364.63      342.19     30.75 o 
   1  -7  11     1279.53     1268.49     53.15 o 
   2  -7  11        1.73        0.86      9.29 o 
   3  -7  11       14.50       12.54     17.31 o 
   4  -7  11       13.28       20.30     16.23 o 
   5  -7  11       37.26       55.17     26.35 o 
   6  -7  11       30.29       50.74     27.25 o 
   7  -7  11       78.75       87.51     33.79 o 
  -9  -6  11        9.33       -3.01     12.37 o 
  -8  -6  11       13.40       12.55     12.78 o 
  -7  -6  11        3.67       -2.67     11.78 o 
  -6  -6  11        3.63        5.02      9.95 o 
  -5  -6  11     1523.94     1545.77     65.84 o 
  -4  -6  11      162.87      133.12     23.90 o 
  -3  -6  11      121.94      120.26     22.02 o 
  -2  -6  11      120.27      138.23     22.92 o 
  -1  -6  11        0.20        6.69      8.43 o 
   0  -6  11      221.19      195.06     24.85 o 
   1  -6  11      733.52      738.35     58.93 o 
   2  -6  11      289.43      285.31     27.00 o 
   3  -6  11       23.07       26.30     19.09 o 
   4  -6  11        0.20        2.70     13.33 o 
   5  -6  11       17.96       28.48     20.69 o 
   6  -6  11        0.11      -10.88     13.46 o 
   7  -6  11       37.14       14.71     21.41 o 
  -9  -5  11       64.71       86.15     23.33 o 
  -8  -5  11        0.01        1.95     12.04 o 
  -7  -5  11       90.67       75.50     20.05 o 
  -6  -5  11        6.03        7.91     11.09 o 
  -5  -5  11      125.10      123.21     22.98 o 
  -4  -5  11      224.22      256.16     30.25 o 
  -3  -5  11       51.31       47.54     14.84 o 
  -2  -5  11      176.55      135.80     22.04 o 
  -1  -5  11        4.04       -4.12     14.67 o 
   0  -5  11      369.26      348.49     41.44 o 
   1  -5  11       28.94       23.57     15.92 o 
   2  -5  11       85.93       64.85     24.18 o 
   3  -5  11      239.88      225.88     44.04 o 
   4  -5  11        2.91        8.48     14.92 o 
   5  -5  11       47.37       39.67     24.53 o 
   6  -5  11       72.57       70.39     30.47 o 
   7  -5  11       77.53      106.94     38.16 o 
  -9  -4  11       12.13       17.65     13.68 o 
  -8  -4  11       62.94       77.43     20.29 o 
  -7  -4  11        0.01        4.29      9.35 o 
  -6  -4  11       58.93       57.32     17.33 o 
  -5  -4  11      134.02      141.21     23.86 o 
  -4  -4  11      647.44      581.64     37.88 o 
  -3  -4  11       71.06       71.53     23.99 o 
  -2  -4  11      110.42      106.73     19.05 o 
  -1  -4  11        3.28        0.56      6.98 o 
   0  -4  11      169.47      165.36     23.12 o 
   1  -4  11       91.01       77.06     16.37 o 
   2  -4  11      879.02      811.15     40.88 o 
   3  -4  11        0.36       -2.92     12.49 o 
   4  -4  11        4.72       21.72     19.21 o 
   5  -4  11       28.91       30.52     21.87 o 
   6  -4  11       18.82        4.92     19.33 o 
 -10  -3  11        0.41       -2.00     12.23 o 
  -9  -3  11      184.80      180.12     29.47 o 
  -8  -3  11       29.97       24.69     13.82 o 
  -7  -3  11      115.12      107.64     21.85 o 
  -6  -3  11        0.39        3.46      8.60 o 
  -5  -3  11      132.78      126.20     32.23 o 
  -4  -3  11      627.52      588.30     37.58 o 
  -3  -3  11      239.30      253.59     36.25 o 
  -2  -3  11       67.08       65.39     16.01 o 
  -1  -3  11      185.41      204.32     25.03 o 
   0  -3  11      192.65      178.38     23.56 o 
   1  -3  11      213.21      204.13     28.51 o 
   2  -3  11       66.22       57.30     14.53 o 
   3  -3  11      129.06      120.38     33.31 o 
   4  -3  11       23.72       28.58     21.30 o 
   5  -3  11        2.56        1.97     16.59 o 
   6  -3  11       20.88       30.91     23.62 o 
 -10  -2  11       14.13       25.23     14.50 o 
  -9  -2  11       44.90       45.83     17.50 o 
  -8  -2  11        8.32        4.06     10.63 o 
  -7  -2  11        3.13       11.66     11.05 o 
  -6  -2  11       21.39       13.88     10.87 o 
  -5  -2  11      152.94      165.24     24.49 o 
  -4  -2  11     1083.42     1026.39     64.29 o 
  -3  -2  11        4.96        3.86      8.45 o 
  -2  -2  11       48.84       49.75     14.09 o 
  -1  -2  11      125.67      130.59     20.40 o 
   0  -2  11        5.85        7.83     11.71 o 
   1  -2  11      162.99      132.98     20.71 o 
   2  -2  11       12.90       15.92      9.83 o 
   3  -2  11      338.86      310.40     48.85 o 
   4  -2  11      255.18      257.35     48.14 o 
   5  -2  11       68.55       61.48     28.50 o 
   6  -2  11        1.67       -1.10     18.85 o 
 -10  -1  11      312.79      340.99     38.06 o 
  -9  -1  11       70.31       54.23     17.67 o 
  -8  -1  11      672.86      615.48     41.39 o 
  -7  -1  11        2.11        7.66     10.09 o 
  -6  -1  11      255.35      255.69     30.36 o 
  -5  -1  11      159.71      174.85     24.74 o 
  -4  -1  11      246.61      219.26     26.45 o 
  -3  -1  11     2863.74     2786.90     75.51 o 
  -2  -1  11      176.51      171.76     23.21 o 
  -1  -1  11       94.50      106.52     18.97 o 
   0  -1  11      431.76      400.42     29.26 o 
   1  -1  11      221.39      242.91     26.47 o 
   2  -1  11        1.96        2.06      8.36 o 
   3  -1  11       71.42       93.12     29.70 o 
   4  -1  11      327.31      316.51     51.95 o 
   5  -1  11        2.02       -6.44     17.12 o 
   6  -1  11       56.72       75.30     33.55 o 
 -10   0  11       21.16       16.85     19.69 o 
  -9   0  11      129.36      154.44     25.82 o 
  -8   0  11      958.83      987.33     51.83 o 
  -7   0  11       34.57       28.38     12.96 o 
  -6   0  11        2.37        0.73      9.84 o 
  -5   0  11      456.54      456.81     32.82 o 
  -4   0  11     1369.65     1380.57    108.47 o 
  -3   0  11     2460.59     2515.41     70.77 o 
  -2   0  11       29.87       26.39     10.99 o 
  -1   0  11       24.31       12.70      8.58 o 
   0   0  11        4.72       -2.25      6.73 o 
   1   0  11       33.44       41.48     13.08 o 
   2   0  11      108.94      126.99     20.40 o 
   3   0  11       11.12      -11.18     12.84 o 
   4   0  11      102.13      121.82     35.91 o 
   5   0  11       34.48       32.13     26.17 o 
   6   0  11       24.33       29.33     26.70 o 
 -10   1  11      113.50      135.29     35.60 o 
  -9   1  11      221.44      272.43     45.14 o 
  -8   1  11      283.26      277.22     31.80 o 
  -7   1  11      211.92      210.54     27.28 o 
  -6   1  11      506.89      484.00     33.92 o 
  -5   1  11        3.69       -1.28      8.16 o 
  -4   1  11     1098.15     1054.08     46.38 o 
  -3   1  11      302.56      319.43     27.13 o 
  -2   1  11        1.10        0.31      6.84 o 
  -1   1  11        0.11        3.89      7.32 o 
   0   1  11       21.76       22.96     12.55 o 
   1   1  11      172.27      184.39     24.61 o 
   2   1  11        2.56       10.05      8.79 o 
   3   1  11       20.43       13.51     16.42 o 
   4   1  11       80.05      101.79     33.33 o 
   5   1  11        8.04       16.22     23.48 o 
 -10   2  11        0.19        6.02     21.88 o 
  -9   2  11        2.69       10.95     17.22 o 
  -8   2  11       48.01       48.19     15.26 o 
  -7   2  11      235.22      270.27     29.60 o 
  -6   2  11        5.37       -4.50      7.47 o 
  -5   2  11      109.13       92.78     18.04 o 
  -4   2  11      174.08      174.80     22.57 o 
  -3   2  11       10.81       10.51      7.89 o 
  -2   2  11      292.65      306.31     25.11 o 
  -1   2  11      931.70      899.17     42.23 o 
   0   2  11      191.05      174.63     23.35 o 
   1   2  11        0.99        1.96      8.55 o 
   2   2  11       38.90       33.81     13.20 o 
   3   2  11       14.94       12.02     19.53 o 
   4   2  11        2.68       12.59     20.03 o 
   5   2  11      162.46      189.12     46.48 o 
 -10   3  11       58.61       70.82     27.96 o 
  -9   3  11      328.17      426.88     52.22 o 
  -8   3  11       25.27       35.40     20.62 o 
  -7   3  11      452.25      433.91     50.79 o 
  -6   3  11       86.21       81.18     28.04 o 
  -5   3  11       72.44       69.48     25.67 o 
  -4   3  11       13.91       24.39      9.94 o 
  -3   3  11      795.79      762.73     37.64 o 
  -2   3  11      493.78      501.13     31.17 o 
  -1   3  11       54.90       50.21     13.60 o 
   0   3  11        4.58        2.80     13.38 o 
   1   3  11       19.73       27.35     12.02 o 
   2   3  11      194.99      196.38     26.89 o 
   3   3  11      323.31      358.89     53.27 o 
   4   3  11       42.54       42.35     25.80 o 
   5   3  11        6.49       -3.28     21.95 o 
 -10   4  11        1.43       17.13     21.72 o 
  -9   4  11        5.99       10.28     16.39 o 
  -8   4  11       82.68       65.61     26.25 o 
  -7   4  11      132.32      148.13     37.49 o 
  -6   4  11      200.70      194.40     42.25 o 
  -5   4  11      253.22      321.54     50.24 o 
  -4   4  11      172.87      206.00     41.10 o 
  -3   4  11      105.42      127.57     32.51 o 
  -2   4  11        6.44       10.22     13.90 o 
  -1   4  11      543.90      599.76     56.00 o 
   0   4  11      468.29      508.80     33.69 o 
   1   4  11       57.74       61.30     16.28 o 
   2   4  11       42.32       59.31     16.80 o 
   3   4  11       35.78       42.73     25.47 o 
   4   4  11      427.98      498.49     60.52 o 
 -10   5  11      122.01       89.88     34.79 o 
  -9   5  11       32.97       27.24     20.58 o 
  -8   5  11       56.16       73.04     28.55 o 
  -7   5  11       46.12       63.49     26.62 o 
  -6   5  11       60.04       54.74     26.60 o 
  -5   5  11       93.60       90.24     30.11 o 
  -4   5  11       98.35      117.71     32.69 o 
  -3   5  11        0.92        4.18     13.44 o 
  -2   5  11      765.32      788.85     66.12 o 
  -1   5  11       65.85       46.46     22.10 o 
   0   5  11       33.02       23.16     16.59 o 
   1   5  11       60.45       47.12     23.16 o 
   2   5  11       16.64       14.46     14.89 o 
  -9   6  11      280.02      349.66     56.02 o 
  -7   6  11        9.37        6.37     17.04 o 
  -6   6  11       16.75       32.52     20.31 o 
  -5   6  11      131.54      153.35     38.01 o 
  -4   6  11      358.93      339.63     53.14 o 
  -3   6  11       40.89       18.90     17.90 o 
  -2   6  11        5.72        7.65     16.12 o 
  -1   6  11       13.67       36.26     18.74 o 
   0   6  11        0.28       17.75     15.33 o 
   1   6  11        0.37       -8.92     11.78 o 
   2   6  11       32.56       36.97     20.27 o 
  -9   7  11        4.30       31.59     25.45 o 
  -8   7  11        6.52       25.47     20.48 o 
  -7   7  11        1.37       -8.86     14.12 o 
  -6   7  11       68.00      122.96     37.02 o 
  -5   7  11      124.34       97.15     31.32 o 
  -4   7  11      116.42       79.60     29.12 o 
  -3   7  11        1.09       -2.34     10.03 o 
  -2   7  11      145.50      182.07     40.84 o 
  -1   7  11      165.39      147.98     37.47 o 
   0   7  11        4.21       16.27     15.78 o 
   1   7  11       43.80       26.83     17.99 o 
   2   7  11        9.95       32.39     20.76 o 
  -9   8  11        7.72       26.43     22.52 o 
  -8   8  11       82.41       75.43     31.00 o 
  -7   8  11       58.57       86.52     30.65 o 
  -6   8  11        0.18        6.63     14.80 o 
  -5   8  11       53.06       53.87     24.80 o 
  -4   8  11      158.46      163.43     40.45 o 
  -3   8  11       78.87       93.67     30.06 o 
  -2   8  11       58.46       80.94     28.79 o 
  -1   8  11       51.64       51.61     23.73 o 
   0   8  11      157.91      179.50     42.37 o 
   1   8  11       10.74       20.02     19.25 o 
  -9   9  11      208.64      217.49     50.16 o 
  -8   9  11        1.33       11.41     19.74 o 
  -7   9  11       14.85       15.77     19.14 o 
  -6   9  11      134.35      145.16     40.92 o 
  -5   9  11      530.81      539.11     62.01 o 
  -4   9  11      115.01       91.81     31.87 o 
  -3   9  11       87.91       66.00     27.38 o 
  -2   9  11        2.17       17.82     18.71 o 
  -1   9  11      149.31      145.01     39.60 o 
   0   9  11        0.36        7.40     15.69 o 
  -8  10  11       31.00       47.30     32.44 o 
  -7  10  11       90.13      113.69     37.08 o 
  -6  10  11        2.07        4.60     18.29 o 
  -5  10  11       37.04       33.25     23.53 o 
  -4  10  11      174.55      204.13     45.54 o 
  -3  10  11      184.01      129.84     37.43 o 
  -2  10  11        2.80       17.17     18.53 o 
  -1  10  11       27.45       47.68     24.33 o 
  -7  11  11        3.13      -14.78     14.78 o 
  -6  11  11       18.72       14.36     22.56 o 
  -5  11  11       82.86       58.88     28.69 o 
  -4  11  11      291.56      366.68     63.35 o 
  -3  11  11       24.36       16.94     21.24 o 
  -2  11  11       46.29       26.97     23.24 o 
  -1 -14  12        1.09       -2.44     11.92 o 
   0 -14  12        5.20        6.55     13.64 o 
   1 -14  12        4.38        2.80     13.78 o 
   2 -14  12      289.64      334.75     60.08 o 
  -3 -13  12      387.37      485.01     49.88 o 
  -2 -13  12        0.30       -1.61     12.54 o 
  -1 -13  12        3.47        8.70     13.18 o 
   0 -13  12        1.60       -7.45     10.92 o 
   1 -13  12        2.30       -1.79     10.04 o 
   2 -13  12       31.88       46.71     24.46 o 
   3 -13  12      309.11      366.97     62.32 o 
  -4 -12  12       31.65       63.79     20.59 o 
  -3 -12  12      113.62      142.34     29.11 o 
  -2 -12  12       26.17       17.38     14.42 o 
  -1 -12  12       12.79       22.91     12.67 o 
   0 -12  12       11.53       16.30     12.21 o 
   1 -12  12        0.09        8.39     10.59 o 
   2 -12  12        7.25        1.49     14.40 o 
   3 -12  12      250.83      233.63     50.17 o 
   4 -12  12       12.59       27.16     23.19 o 
  -5 -11  12      172.37      244.25     37.28 o 
  -4 -11  12       59.11       70.39     20.37 o 
  -3 -11  12        1.57        0.00     10.94 o 
  -2 -11  12       71.96       63.60     18.76 o 
  -1 -11  12       12.81       15.77     11.89 o 
   0 -11  12       64.81       73.25     18.94 o 
   1 -11  12        0.11        8.62      9.90 o 
   2 -11  12        9.49       20.66     19.08 o 
   3 -11  12       85.01       82.67     31.37 o 
   4 -11  12       50.08       10.59     21.00 o 
   5 -11  12        4.93       10.24     20.26 o 
  -6 -10  12        8.25       -2.07     11.95 o 
  -5 -10  12       24.81       13.32     12.73 o 
  -4 -10  12       58.32       62.70     19.26 o 
  -3 -10  12       21.11       19.37     11.99 o 
  -2 -10  12      185.90      203.18     30.80 o 
  -1 -10  12      151.75      164.78     27.62 o 
   0 -10  12      108.60      125.51     24.15 o 
   1 -10  12        8.15        3.26      8.56 o 
   2 -10  12       11.73       10.22     10.55 o 
   3 -10  12       65.24       96.27     32.56 o 
   4 -10  12      103.58       85.46     32.15 o 
   5 -10  12       10.86       14.84     22.98 o 
  -7  -9  12       21.09       13.79     14.12 o 
  -6  -9  12        0.89        0.96     11.35 o 
  -5  -9  12      110.92      163.27     29.78 o 
  -4  -9  12        0.45        1.89     10.17 o 
  -3  -9  12       76.34       58.23     18.39 o 
  -2  -9  12      491.80      488.14     38.51 o 
  -1  -9  12      122.24      121.88     23.19 o 
   0  -9  12       26.58       20.88     11.93 o 
   1  -9  12      142.78      139.41     23.94 o 
   2  -9  12        3.10       -6.94      8.17 o 
   3  -9  12      201.49      224.70     47.04 o 
   4  -9  12       67.92       68.09     28.94 o 
   5  -9  12        2.48       -9.75     15.79 o 
  -7  -8  12      277.96      331.68     42.11 o 
  -6  -8  12      302.37      356.16     41.82 o 
  -5  -8  12        0.96        6.66     10.87 o 
  -4  -8  12       18.32        6.73     13.39 o 
  -3  -8  12        0.81        2.60      8.80 o 
  -2  -8  12      137.43      127.99     23.92 o 
  -1  -8  12      957.42      904.75     95.20 o 
   0  -8  12      324.38      318.29     33.47 o 
   1  -8  12       12.71       13.58     11.44 o 
   2  -8  12       84.16       76.06     17.92 o 
   3  -8  12      208.19      223.33     47.23 o 
   4  -8  12        1.08        5.30     14.67 o 
   5  -8  12      279.57      291.57     56.87 o 
   6  -8  12       31.19       36.35     25.14 o 
  -8  -7  12       14.06       15.93     14.36 o 
  -7  -7  12       82.54       68.60     20.76 o 
  -6  -7  12      170.73      184.79     30.53 o 
  -5  -7  12       35.62       29.00     13.60 o 
  -4  -7  12      106.67      127.41     24.85 o 
  -3  -7  12       19.39       21.25     12.96 o 
  -2  -7  12      580.10      511.04     37.83 o 
  -1  -7  12      242.83      236.17     29.86 o 
   0  -7  12        0.24        5.73      8.85 o 
   1  -7  12        7.38        4.28      9.41 o 
   2  -7  12       35.57       29.76     13.41 o 
   3  -7  12       97.11      119.06     33.47 o 
   4  -7  12       84.86       97.69     32.41 o 
   5  -7  12       61.45       42.16     24.64 o 
   6  -7  12       94.52       97.16     37.88 o 
  -8  -6  12       41.26       49.46     18.76 o 
  -7  -6  12       54.84       41.16     16.99 o 
  -6  -6  12        5.82        2.00     10.10 o 
  -5  -6  12       12.27       18.33     11.73 o 
  -4  -6  12        0.29       -1.84      9.37 o 
  -3  -6  12        2.69       -2.17      7.68 o 
  -2  -6  12      372.12      380.43     32.31 o 
  -1  -6  12      546.66      583.37     38.11 o 
   0  -6  12      738.62      743.41     42.48 o 
   1  -6  12      314.60      310.45     29.85 o 
   2  -6  12       60.58       70.92     17.41 o 
   3  -6  12        3.92       -4.38     14.83 o 
   4  -6  12      308.45      294.49     54.04 o 
   5  -6  12        1.03       -2.38     19.74 o 
   6  -6  12       28.01       28.48     25.82 o 
  -9  -5  12       75.82       84.60     24.09 o 
  -8  -5  12        2.73       -3.42     10.71 o 
  -7  -5  12       72.75       66.82     26.62 o 
  -6  -5  12       14.97       12.22     11.68 o 
  -5  -5  12      643.42      666.77     44.49 o 
  -4  -5  12       34.98       40.88     14.80 o 
  -3  -5  12      146.02      136.48     23.26 o 
  -2  -5  12       10.60       -0.16     11.43 o 
  -1  -5  12       24.27       39.30     19.24 o 
   0  -5  12      117.79      115.56     30.26 o 
   1  -5  12     1140.75     1037.95     74.95 o 
   2  -5  12        3.43       -1.12     13.58 o 
   3  -5  12       76.86       62.91     26.49 o 
   4  -5  12        0.53       15.51     18.32 o 
   5  -5  12        8.17        2.52     18.62 o 
   6  -5  12        3.71        7.17     20.37 o 
  -9  -4  12       12.66        6.11     13.56 o 
  -8  -4  12      248.85      266.62     35.61 o 
  -7  -4  12      248.21      241.94     33.04 o 
  -6  -4  12       26.38       35.64     14.79 o 
  -5  -4  12       26.92       18.69     12.68 o 
  -4  -4  12      677.36      650.88     42.98 o 
  -3  -4  12      239.59      207.94     28.34 o 
  -2  -4  12      333.06      329.08     30.99 o 
  -1  -4  12      175.85      186.54     25.74 o 
   0  -4  12       85.14       71.70     17.12 o 
   1  -4  12      159.78      139.53     21.86 o 
   2  -4  12       41.57       42.93     14.11 o 
   3  -4  12       87.63       80.74     29.40 o 
   4  -4  12      102.91      119.72     36.10 o 
   5  -4  12      120.85      164.06     42.94 o 
   6  -4  12       99.27      104.37     36.68 o 
  -9  -3  12        2.44        1.63     13.61 o 
  -8  -3  12       52.54       67.48     19.39 o 
  -7  -3  12        1.17       -3.45      9.71 o 
  -6  -3  12       31.13       40.22     15.50 o 
  -5  -3  12       13.38       16.67     11.65 o 
  -4  -3  12        0.34        1.83      6.76 o 
  -3  -3  12       56.59       33.44     13.03 o 
  -2  -3  12      603.09      574.23     36.98 o 
  -1  -3  12      254.02      248.06     28.63 o 
   0  -3  12      229.30      236.43     27.82 o 
   1  -3  12        1.30       -3.00      8.64 o 
   2  -3  12      454.56      473.28     33.92 o 
   3  -3  12      457.48      439.54     52.33 o 
   4  -3  12       26.32       46.97     25.24 o 
   5  -3  12       60.01       50.24     25.11 o 
   6  -3  12        0.64       -9.17     17.21 o 
 -10  -2  12       21.75       21.88     15.12 o 
  -9  -2  12       19.91       36.28     17.10 o 
  -8  -2  12       51.30       36.55     15.70 o 
  -7  -2  12        5.41        8.51     10.77 o 
  -6  -2  12      463.26      496.49     37.70 o 
  -5  -2  12       98.72      122.55     22.48 o 
  -4  -2  12      125.91      101.64     20.35 o 
  -3  -2  12      381.07      365.07     29.87 o 
  -2  -2  12       34.13       34.91     12.13 o 
  -1  -2  12        7.58        0.21      7.65 o 
   0  -2  12      192.57      172.24     24.84 o 
   1  -2  12      139.30      178.40     25.26 o 
   2  -2  12      118.83      109.90     20.66 o 
   3  -2  12      270.50      300.38     51.70 o 
   4  -2  12        2.04        0.29     15.94 o 
   5  -2  12      272.89      262.92     54.20 o 
 -10  -1  12       40.10       32.91     17.58 o 
  -9  -1  12        0.09       -2.96     11.37 o 
  -8  -1  12       30.29       18.50     13.39 o 
  -7  -1  12      169.13      178.60     27.68 o 
  -6  -1  12       22.21       21.05     12.85 o 
  -5  -1  12      305.54      320.93     33.07 o 
  -4  -1  12       41.15       42.25     14.45 o 
  -3  -1  12      366.27      381.55     30.63 o 
  -2  -1  12        4.06       11.70      9.43 o 
  -1  -1  12      733.30      742.14     40.69 o 
   0  -1  12        6.03        7.85      8.75 o 
   1  -1  12        0.00       -1.57      7.86 o 
   2  -1  12       40.01       49.68     16.26 o 
   3  -1  12      538.29      580.82     60.26 o 
   4  -1  12      137.83      154.86     40.41 o 
   5  -1  12      151.50      143.08     39.10 o 
 -10   0  12      498.45      559.85     43.33 o 
  -9   0  12        2.98        4.88     11.81 o 
  -8   0  12       43.50       43.91     16.19 o 
  -7   0  12      138.20      116.94     22.53 o 
  -6   0  12      397.19      403.73     35.05 o 
  -5   0  12      109.91      108.33     20.61 o 
  -4   0  12       17.75       18.44     10.37 o 
  -3   0  12       22.97       28.58     11.40 o 
  -2   0  12      145.05      148.10     22.19 o 
  -1   0  12       60.67       53.50     15.78 o 
   0   0  12      100.50       87.33     18.44 o 
   1   0  12        0.17        1.91      7.95 o 
   2   0  12        1.18       -4.86      8.76 o 
   3   0  12       32.73       45.97     23.32 o 
   4   0  12       21.13       36.08     21.80 o 
   5   0  12        4.73        5.48     20.40 o 
 -10   1  12       12.45        9.16     22.20 o 
  -9   1  12       16.56       10.34     20.17 o 
  -8   1  12      290.46      333.07     35.26 o 
  -7   1  12       66.20       77.21     19.16 o 
  -6   1  12        1.16        0.37      8.15 o 
  -5   1  12     1561.08     1502.25     59.04 o 
  -4   1  12        2.43       -0.45      7.10 o 
  -3   1  12      209.21      226.04     26.56 o 
  -2   1  12      106.96      131.62     20.82 o 
  -1   1  12      240.91      286.48     29.16 o 
   0   1  12       42.23       46.28     13.94 o 
   1   1  12        0.04        4.37      8.10 o 
   2   1  12       28.46       24.10     14.21 o 
   3   1  12       17.91       18.74     17.77 o 
   4   1  12       34.94       62.13     26.53 o 
   5   1  12        9.60       14.87     24.38 o 
  -9   2  12      106.24       93.32     32.13 o 
  -8   2  12      184.89      157.56     39.29 o 
  -7   2  12      211.88      191.88     40.72 o 
  -6   2  12      319.13      353.49     53.42 o 
  -5   2  12      224.92      248.12     32.41 o 
  -4   2  12       50.01       50.88     13.64 o 
  -3   2  12       89.22       91.07     17.89 o 
  -2   2  12        1.38        7.62      8.09 o 
  -1   2  12       24.67       28.52     11.85 o 
   0   2  12        5.09        3.19      7.94 o 
   1   2  12        1.21        0.49      8.46 o 
   2   2  12       69.51       80.94     18.81 o 
   3   2  12       10.65       31.52     22.71 o 
   4   2  12       76.22      101.52     34.82 o 
 -10   3  12        0.84      -15.21     15.21 o 
  -9   3  12       97.32      126.04     37.47 o 
  -8   3  12      220.68      194.34     42.60 o 
  -7   3  12      346.62      359.66     55.20 o 
  -6   3  12       89.88      101.94     33.04 o 
  -5   3  12      194.84      159.34     36.49 o 
  -4   3  12       10.76        7.86     14.29 o 
  -3   3  12        7.51       -5.01     11.78 o 
  -2   3  12      214.59      208.95     24.77 o 
  -1   3  12      602.69      616.88     37.39 o 
   0   3  12      117.29      121.16     20.88 o 
   1   3  12        0.07       -1.93      8.85 o 
   2   3  12       97.80       93.75     22.70 o 
   3   3  12        0.16       -7.97     19.00 o 
   4   3  12      464.00      506.90     69.12 o 
 -10   4  12        2.17       13.03     20.64 o 
  -9   4  12      443.20      548.03     60.77 o 
  -8   4  12       15.23       -5.98     14.13 o 
  -7   4  12        1.58      -13.79     13.79 o 
  -6   4  12       11.97       21.58     17.86 o 
  -5   4  12      254.23      279.16     49.89 o 
  -4   4  12       25.84       17.53     16.27 o 
  -3   4  12      180.78      148.02     36.67 o 
  -2   4  12      299.17      273.92     47.26 o 
  -1   4  12       79.60      105.25     30.97 o 
   0   4  12      295.71      264.75     46.14 o 
   1   4  12       95.10       68.72     25.84 o 
   2   4  12        0.77       -3.70     13.24 o 
 -10   5  12       10.02       20.08     20.66 o 
  -9   5  12      254.95      378.16     59.90 o 
  -8   5  12       17.36        5.26     16.78 o 
  -7   5  12        8.56        1.85     16.36 o 
  -6   5  12      188.14      199.89     45.31 o 
  -5   5  12       11.00        1.88     16.53 o 
  -4   5  12       23.83        2.22     15.64 o 
  -3   5  12      292.76      234.13     46.06 o 
  -2   5  12       11.03       19.93     16.28 o 
  -1   5  12      719.78      750.59     67.19 o 
   0   5  12      538.68      561.98     58.58 o 
   1   5  12       18.13       23.99     17.37 o 
   2   5  12        4.92       18.91     20.65 o 
 -10   6  12        0.51        1.57     22.87 o 
  -9   6  12       34.41        5.15     22.39 o 
  -8   6  12      249.58      309.54     58.65 o 
  -7   6  12        9.86       21.91     20.13 o 
  -6   6  12       85.82       83.48     30.78 o 
  -5   6  12        8.71       14.62     19.23 o 
  -4   6  12        9.05       20.13     18.81 o 
  -3   6  12       46.02       63.90     26.13 o 
  -2   6  12       26.67       30.74     20.49 o 
  -1   6  12        3.50        4.31     14.70 o 
   0   6  12      186.29      157.91     38.38 o 
   1   6  12      121.22      123.15     37.62 o 
   2   6  12       39.87       52.04     26.99 o 
  -9   7  12       45.60       46.21     26.71 o 
  -8   7  12       58.09       73.89     31.41 o 
  -7   7  12       51.62       70.57     31.17 o 
  -6   7  12      192.42      218.44     46.84 o 
  -5   7  12      111.00      101.04     33.70 o 
  -4   7  12      180.88      165.77     42.62 o 
  -3   7  12      277.54      277.06     51.48 o 
  -2   7  12      215.06      217.26     46.37 o 
  -1   7  12        0.38       -1.87     11.88 o 
   0   7  12        2.54       -6.45     15.87 o 
   1   7  12        0.46       10.95     18.04 o 
  -9   8  12        0.89        4.20     21.64 o 
  -8   8  12       49.99       78.30     36.00 o 
  -7   8  12        9.48       24.16     21.38 o 
  -6   8  12      226.84      227.59     49.26 o 
  -5   8  12        0.01        4.91     16.75 o 
  -4   8  12        0.00        9.33     17.68 o 
  -3   8  12      154.20      172.92     42.53 o 
  -2   8  12       32.24       25.74     19.87 o 
  -1   8  12      206.92      173.08     42.08 o 
   0   8  12        6.17       27.41     21.17 o 
  -8   9  12        4.05       -0.76     26.02 o 
  -7   9  12        9.36        5.71     19.73 o 
  -6   9  12        2.32       -2.26     19.60 o 
  -5   9  12       12.49       14.72     19.31 o 
  -4   9  12       23.48       57.57     26.92 o 
  -3   9  12       67.04       54.73     29.21 o 
  -2   9  12        7.49       15.47     18.57 o 
  -1   9  12       16.06       23.72     21.67 o 
  -7  10  12        0.44      -10.08     21.93 o 
  -6  10  12       93.82       55.19     31.45 o 
  -5  10  12      453.12      388.81     66.53 o 
  -4  10  12      231.69      264.60     55.44 o 
  -3  10  12        0.24       -7.50     15.47 o 
  -2 -13  13        9.28        4.00     12.97 o 
  -1 -13  13        4.71       17.90     14.07 o 
   0 -13  13       95.10       88.19     23.45 o 
   1 -13  13      164.71      186.06     34.86 o 
   2 -13  13       45.35       40.98     24.96 o 
  -3 -12  13        0.17       12.44     14.76 o 
  -2 -12  13      128.83      127.65     27.58 o 
  -1 -12  13       10.55       -0.46     11.19 o 
   0 -12  13        1.21        4.89     11.19 o 
   1 -12  13        1.87        0.41     11.26 o 
   2 -12  13       45.28       56.74     28.97 o 
   3 -12  13      210.16      228.32     50.92 o 
  -4 -11  13       67.22      100.47     24.36 o 
  -3 -11  13        0.04       -3.40     11.16 o 
  -2 -11  13        1.02       10.11     13.15 o 
  -1 -11  13       42.01       41.32     16.07 o 
   0 -11  13      120.55      125.40     25.31 o 
   1 -11  13       47.46       56.11     17.54 o 
   2 -11  13       94.85       96.70     32.56 o 
   3 -11  13        6.01       -0.32     18.54 o 
   4 -11  13       28.50       30.03     23.49 o 
  -5 -10  13      101.76      124.84     28.29 o 
  -4 -10  13       10.05       12.26     13.33 o 
  -3 -10  13       72.83       61.18     19.52 o 
  -2 -10  13       55.92       65.84     19.96 o 
  -1 -10  13      194.22      201.30     30.87 o 
   0 -10  13       45.68       65.18     18.96 o 
   1 -10  13       25.74       21.82     12.67 o 
   2 -10  13        0.34        6.17     16.57 o 
   3 -10  13       16.92       34.13     22.80 o 
   4 -10  13        4.64       21.10     22.50 o 
  -6  -9  13        5.54       25.44     15.04 o 
  -5  -9  13        4.78       16.76     14.50 o 
  -4  -9  13       70.60       68.29     25.88 o 
  -3  -9  13       28.12       39.18     15.35 o 
  -2  -9  13      909.24      858.49     52.01 o 
  -1  -9  13      149.22      151.93     26.77 o 
   0  -9  13      120.23       98.83     22.04 o 
   1  -9  13      310.23      351.25     34.45 o 
   2  -9  13       65.34       91.76     33.26 o 
   3  -9  13        0.08        0.91     17.85 o 
   4  -9  13        0.03       -5.07     17.91 o 
   5  -9  13       33.41       51.28     29.45 o 
  -7  -8  13      252.73      265.45     38.74 o 
  -6  -8  13       40.92       44.00     18.57 o 
  -5  -8  13       13.21       25.16     14.91 o 
  -4  -8  13        0.11        4.59     11.53 o 
  -3  -8  13        0.07       -0.25      9.39 o 
  -2  -8  13       52.86       39.95     18.42 o 
  -1  -8  13       41.18       55.05     18.11 o 
   0  -8  13       91.00      110.00     22.18 o 
   1  -8  13      132.87      129.16     23.84 o 
   2  -8  13       11.24       13.00     16.41 o 
   3  -8  13       43.74       51.41     26.39 o 
   4  -8  13       37.52       18.33     21.96 o 
   5  -8  13       16.46       14.38     20.98 o 
  -7  -7  13      320.42      338.82     42.86 o 
  -6  -7  13      249.52      221.48     34.43 o 
  -5  -7  13       34.98       48.66     16.99 o 
  -4  -7  13        0.60        0.24      9.61 o 
  -3  -7  13      813.92      766.39     48.29 o 
  -2  -7  13        5.36       15.83     12.34 o 
  -1  -7  13      336.64      342.52     35.41 o 
   0  -7  13      351.20      354.53     33.88 o 
   1  -7  13      239.77      254.90     31.08 o 
   2  -7  13      116.66       89.83     31.16 o 
   3  -7  13      153.45      174.52     43.07 o 
   4  -7  13       27.56       25.86     24.61 o 
   5  -7  13       23.31       43.35     26.73 o 
  -8  -6  13        3.94       13.76     14.92 o 
  -7  -6  13      114.36       97.07     25.19 o 
  -6  -6  13      332.32      362.87     40.88 o 
  -5  -6  13      284.13      272.88     35.69 o 
  -4  -6  13        9.60       13.35     11.44 o 
  -3  -6  13       74.58       85.42     20.49 o 
  -2  -6  13       63.33       72.55     18.82 o 
  -1  -6  13       49.22       38.14     14.87 o 
   0  -6  13        9.79       -1.28      9.22 o 
   1  -6  13      166.10      160.41     25.41 o 
   2  -6  13       30.15       22.70     18.42 o 
   3  -6  13       10.90       10.57     18.21 o 
   4  -6  13        0.87        6.70     19.91 o 
   5  -6  13       78.39       93.22     35.14 o 
  -8  -5  13       41.17       47.37     17.73 o 
  -7  -5  13        5.81        5.91     12.78 o 
  -6  -5  13      211.91      210.48     31.96 o 
  -5  -5  13        0.04       -4.86      9.99 o 
  -4  -5  13       23.87       10.45     11.34 o 
  -3  -5  13      130.93      142.11     24.92 o 
  -2  -5  13      427.56      376.17     59.61 o 
  -1  -5  13      273.53      281.21     46.78 o 
   0  -5  13      180.86      199.59     41.75 o 
   1  -5  13      192.94      185.07     40.98 o 
   2  -5  13      121.85      107.63     33.09 o 
   3  -5  13        1.27       -1.52     17.89 o 
   4  -5  13      288.95      321.47     58.45 o 
   5  -5  13       10.39       11.84     22.18 o 
  -9  -4  13        3.33        6.62     13.57 o 
  -8  -4  13       37.98       20.61     16.29 o 
  -7  -4  13      110.38      161.98     28.69 o 
  -6  -4  13       98.77      111.58     24.06 o 
  -5  -4  13      104.17       93.65     21.44 o 
  -4  -4  13        6.08        6.13     10.25 o 
  -3  -4  13      166.16      171.14     26.23 o 
  -2  -4  13      584.26      560.82     53.32 o 
  -1  -4  13      263.04      269.86     31.60 o 
   0  -4  13      398.83      397.11     34.08 o 
   1  -4  13      990.58      895.23     47.50 o 
   2  -4  13       86.68       82.13     28.86 o 
   3  -4  13      163.49      155.49     40.76 o 
   4  -4  13        5.66       14.62     19.87 o 
   5  -4  13       21.15        4.28     19.47 o 
  -9  -3  13        0.40       -1.61     14.79 o 
  -8  -3  13       58.62       62.05     19.94 o 
  -7  -3  13        1.78        3.78      9.63 o 
  -6  -3  13       44.26       51.64     18.44 o 
  -5  -3  13       99.78       92.27     21.11 o 
  -4  -3  13      159.56      164.20     25.87 o 
  -3  -3  13       24.12       25.33     17.85 o 
  -2  -3  13      630.72      576.74     39.05 o 
  -1  -3  13      851.91      830.00     45.90 o 
   0  -3  13        0.13        4.76      9.08 o 
   1  -3  13      182.07      199.02     30.52 o 
   2  -3  13       17.29       16.46     19.78 o 
   4  -3  13        3.02        4.70     19.75 o 
   5  -3  13      225.75      234.84     52.02 o 
  -9  -2  13        2.10        1.69     13.38 o 
  -8  -2  13      188.81      196.00     30.98 o 
  -7  -2  13        4.85        7.94     13.09 o 
  -6  -2  13       49.46       49.94     17.44 o 
  -5  -2  13        7.96        5.03     10.10 o 
  -4  -2  13      265.32      275.24     32.85 o 
  -3  -2  13        2.77       13.53     10.51 o 
  -2  -2  13      430.11      435.42     33.78 o 
  -1  -2  13     1028.19      987.98     49.61 o 
   0  -2  13      252.25      249.40     29.90 o 
   1  -2  13      267.04      270.93     31.46 o 
   2  -2  13      389.67      418.75     57.85 o 
   3  -2  13       67.52       59.22     25.53 o 
   4  -2  13       44.79       49.38     28.02 o 
   5  -2  13       58.95       44.75     30.20 o 
  -9  -1  13      186.68      201.40     31.50 o 
  -8  -1  13        0.90       10.48     12.56 o 
  -7  -1  13       44.12       57.39     19.25 o 
  -6  -1  13      476.31      448.53     36.30 o 
  -5  -1  13      173.70      158.53     26.19 o 
  -4  -1  13       34.72       29.91     13.80 o 
  -3  -1  13      921.10      942.32     48.60 o 
  -2  -1  13     1061.05     1051.53     50.83 o 
  -1  -1  13      597.14      591.76     38.72 o 
   0  -1  13       85.55       83.98     18.88 o 
   1  -1  13        5.05        9.29      9.85 o 
   2  -1  13        0.69        9.45     16.37 o 
   3  -1  13        0.01      -11.17     15.31 o 
   4  -1  13       37.49       66.94     32.86 o 
  -9   0  13       12.84        4.76     13.44 o 
  -8   0  13      101.30      136.21     25.96 o 
  -7   0  13      173.88      177.28     28.26 o 
  -6   0  13      170.04      180.95     27.69 o 
  -5   0  13       13.87       15.14     10.47 o 
  -4   0  13       18.51       26.89     12.48 o 
  -3   0  13       27.41       12.45     10.25 o 
  -2   0  13       22.43       21.09     11.65 o 
  -1   0  13       69.55       89.13     18.60 o 
   0   0  13       29.09       43.11     14.61 o 
   1   0  13       39.03       37.63     14.01 o 
   2   0  13       30.38       56.48     26.91 o 
   3   0  13        0.02        3.04     17.56 o 
   4   0  13        0.98        1.21     19.05 o 
 -10   1  13       78.45       65.62     33.48 o 
  -9   1  13      405.49      418.94     61.87 o 
  -8   1  13       17.49       -9.52     15.93 o 
  -7   1  13       20.98       12.13     19.29 o 
  -6   1  13       21.73       18.66     12.38 o 
  -5   1  13      152.10      163.93     25.86 o 
  -4   1  13        9.76        7.04      9.81 o 
  -3   1  13      202.75      207.86     27.30 o 
  -2   1  13     1056.11      999.82     48.78 o 
  -1   1  13      133.63      123.50     26.51 o 
   0   1  13       71.58       62.88     17.03 o 
   1   1  13      161.59      176.83     26.93 o 
   2   1  13      133.39      171.16     38.92 o 
   3   1  13      128.02      158.85     41.64 o 
   4   1  13        0.93      -10.06     23.57 o 
 -10   2  13       82.54       76.52     33.65 o 
  -9   2  13        2.94      -12.67     12.67 o 
  -8   2  13       76.00       88.17     32.11 o 
  -6   2  13        5.70        4.49     17.12 o 
  -5   2  13       36.89       43.90     22.41 o 
  -4   2  13       13.59       10.34     14.42 o 
  -3   2  13      233.57      256.41     29.07 o 
  -2   2  13      144.76      165.46     24.34 o 
  -1   2  13       87.64      103.08     20.32 o 
   0   2  13      366.29      372.72     31.61 o 
   1   2  13       29.23       44.48     15.29 o 
   2   2  13       46.61       64.30     27.53 o 
   3   2  13       47.83       48.27     24.23 o 
 -10   3  13       13.12       -2.72     22.01 o 
  -9   3  13      276.85      304.09     56.40 o 
  -8   3  13      370.70      397.86     61.44 o 
  -6   3  13       27.46       16.98     19.72 o 
  -5   3  13        0.59        0.99     14.72 o 
  -4   3  13       39.78       36.49     21.02 o 
  -3   3  13       53.93       64.53     26.17 o 
  -2   3  13      345.96      328.19     51.93 o 
  -1   3  13       64.31       62.33     25.34 o 
   0   3  13       52.42       62.21     24.69 o 
   1   3  13      115.72      154.40     37.59 o 
   2   3  13       86.82       81.70     29.06 o 
   3   3  13      194.13      265.78     51.64 o 
  -9   4  13        0.84      -10.54     16.72 o 
  -8   4  13      101.56       57.44     27.84 o 
  -7   4  13      585.69      678.76     68.93 o 
  -6   4  13        3.58       -7.75     14.05 o 
  -5   4  13       49.29       71.62     27.27 o 
  -4   4  13        2.61       15.44     17.08 o 
  -3   4  13       43.68       40.88     22.84 o 
  -2   4  13      610.61      582.10     60.37 o 
  -1   4  13       23.90       20.50     18.30 o 
   0   4  13       47.29       43.99     22.06 o 
   1   4  13      281.85      306.71     50.96 o 
  -9   5  13        0.40       -5.72     19.30 o 
  -8   5  13       36.85       34.51     27.09 o 
  -6   5  13       21.49       25.57     19.48 o 
  -5   5  13        0.79       -0.42     12.95 o 
  -4   5  13       95.32       69.72     26.91 o 
  -3   5  13      238.31      249.50     49.44 o 
  -2   5  13      241.82      260.49     48.48 o 
  -1   5  13       73.93       70.44     26.26 o 
   0   5  13       49.79       52.17     24.35 o 
   1   5  13       33.55       37.76     21.71 o 
  -9   6  13       16.70       34.09     24.74 o 
  -8   6  13       25.37       32.60     24.12 o 
  -7   6  13       14.44      -11.05     19.73 o 
  -6   6  13       60.13       36.73     26.17 o 
  -5   6  13        2.79       -8.79     16.09 o 
  -4   6  13       49.21       51.30     25.91 o 
  -3   6  13      264.01      230.98     47.69 o 
  -2   6  13       45.81       24.27     21.62 o 
  -1   6  13      246.11      247.99     49.24 o 
   0   6  13      134.82       61.52     29.01 o 
   1   6  13       28.17        8.92     18.73 o 
  -8   7  13       27.27       56.99     30.61 o 
  -7   7  13        1.16        3.38     18.70 o 
  -6   7  13        2.11       -1.08     17.66 o 
  -5   7  13      202.34      158.82     43.19 o 
  -4   7  13        7.81       13.21     16.66 o 
  -3   7  13      116.41      134.69     40.16 o 
  -2   7  13       49.10       42.73     26.22 o 
  -1   7  13        0.74       19.47     19.52 o 
   0   7  13       21.03       15.06     20.62 o 
  -8   8  13        0.04        9.72     22.42 o 
  -7   8  13       25.63       25.58     22.58 o 
  -6   8  13       35.12       47.77     29.06 o 
  -5   8  13       50.18       45.63     27.64 o 
  -4   8  13      190.60      168.23     43.65 o 
  -3   8  13       52.31       40.22     26.05 o 
  -2   8  13       40.29       63.74     29.19 o 
  -1   8  13        0.02        3.13     16.90 o 
  -6   9  13        6.61      -11.37     16.62 o 
  -5   9  13       76.93       68.87     31.53 o 
  -4   9  13       15.68       31.90     24.19 o 
  -3   9  13        1.08       12.07     20.26 o 
  -2 -12  14       44.59       66.16     23.03 o 
  -1 -12  14       20.19       28.11     15.90 o 
   0 -12  14       63.07       61.98     21.38 o 
   1 -12  14      104.43      102.83     36.92 o 
  -3 -11  14       33.09       56.32     20.10 o 
  -2 -11  14      224.60      195.55     34.47 o 
  -1 -11  14      123.88      121.87     26.52 o 
   0 -11  14       24.16       28.92     14.97 o 
   1 -11  14       17.62       31.70     17.49 o 
   2 -11  14       48.69       61.03     29.77 o 
  -5 -10  14        0.27        8.74     14.09 o 
  -4 -10  14       36.65       31.75     17.78 o 
  -3 -10  14        5.09        2.73     12.14 o 
  -2 -10  14       10.94       32.55     20.94 o 
  -1 -10  14       78.38       60.35     19.60 o 
   0 -10  14      115.35      142.26     27.86 o 
   1 -10  14       53.01       55.49     18.32 o 
   2 -10  14        2.03       10.54     19.83 o 
   3 -10  14        0.52      -13.66     15.40 o 
  -5  -9  14      177.58      211.41     35.48 o 
  -4  -9  14       58.17       76.35     22.25 o 
  -3  -9  14       76.48       74.82     22.57 o 
  -2  -9  14        2.77       -1.41     10.37 o 
  -1  -9  14       12.54       14.64     13.80 o 
   0  -9  14      180.49      163.51     28.15 o 
   1  -9  14       28.34       22.79     13.52 o 
   2  -9  14        4.12        0.50     16.54 o 
   3  -9  14       66.06       73.98     33.91 o 
  -6  -8  14        2.28        0.34     11.21 o 
  -5  -8  14      168.57      176.39     31.42 o 
  -4  -8  14       49.92       74.12     21.91 o 
  -3  -8  14       71.16       78.61     21.69 o 
  -2  -8  14      221.35      221.81     32.98 o 
  -1  -8  14       24.30       39.90     16.64 o 
   0  -8  14      279.07      306.37     36.23 o 
   1  -8  14        4.83       13.31     12.96 o 
   2  -8  14       11.83       20.52     21.77 o 
   3  -8  14        0.07        9.00     18.62 o 
   4  -8  14       19.02       32.65     28.17 o 
  -7  -7  14        3.34        2.50     12.55 o 
  -6  -7  14       57.99       59.17     20.32 o 
  -5  -7  14      121.21      167.89     30.65 o 
  -4  -7  14       28.20       13.82     12.23 o 
  -3  -7  14      121.25      113.01     24.80 o 
  -2  -7  14        3.85       -7.75      8.60 o 
  -1  -7  14        2.91       -3.66      9.96 o 
   0  -7  14       11.72       12.46     12.90 o 
   1  -7  14      156.11      181.66     31.06 o 
   2  -7  14      102.44       80.06     31.71 o 
   3  -7  14       36.48       30.25     23.76 o 
   4  -7  14      208.35      258.76     56.00 o 
  -7  -6  14      446.86      455.47     47.82 o 
  -6  -6  14      210.98      222.91     34.79 o 
  -5  -6  14        3.50       -5.50     11.22 o 
  -4  -6  14       85.07      101.89     23.22 o 
  -3  -6  14      249.17      235.38     32.81 o 
  -2  -6  14      198.56      216.53     31.23 o 
  -1  -6  14     1122.45     1088.57     56.13 o 
   0  -6  14       90.93       93.04     21.46 o 
   1  -6  14       54.65       78.30     20.04 o 
   2  -6  14      155.55      143.78     40.16 o 
   3  -6  14       19.51       30.43     24.11 o 
   4  -6  14       22.86       23.09     25.26 o 
  -8  -5  14       23.60       30.42     16.18 o 
  -7  -5  14       73.61       74.31     22.34 o 
  -6  -5  14       33.39       34.58     16.58 o 
  -5  -5  14      103.34      120.18     26.01 o 
  -4  -5  14        1.78        0.28      8.49 o 
  -3  -5  14       31.11       31.79     15.69 o 
  -2  -5  14      267.02      276.38     34.00 o 
  -1  -5  14       43.82       54.78     24.52 o 
   0  -5  14      426.22      414.56     58.35 o 
   1  -5  14      265.34      283.05     53.11 o 
   2  -5  14       16.97       20.79     19.87 o 
   3  -5  14        0.38       -6.00     18.15 o 
   4  -5  14        9.81       18.61     20.79 o 
  -8  -4  14        3.84        1.48     14.58 o 
  -7  -4  14       28.11       19.21     14.73 o 
  -6  -4  14      262.47      264.17     35.76 o 
  -5  -4  14       60.39       64.48     19.99 o 
  -4  -4  14       42.86       33.78     21.16 o 
  -3  -4  14        0.02       -1.25      8.50 o 
  -2  -4  14        0.92       -4.50      9.02 o 
  -1  -4  14        0.05       -6.43      8.20 o 
   0  -4  14      562.96      590.16     41.08 o 
   1  -4  14        9.65       -3.44      9.27 o 
   2  -4  14      328.86      405.94     61.48 o 
   3  -4  14       37.20       39.18     26.36 o 
   4  -4  14       26.37       21.19     21.93 o 
  -8  -3  14       55.98       69.26     21.36 o 
  -7  -3  14        0.99       -5.89     11.06 o 
  -6  -3  14      162.62      150.57     27.57 o 
  -5  -3  14        5.13       -1.96     11.87 o 
  -4  -3  14        1.91       10.71     10.56 o 
  -3  -3  14       55.82       59.61     16.51 o 
  -2  -3  14        1.82        4.10      9.37 o 
  -1  -3  14      483.26      450.05     36.25 o 
   0  -3  14       21.99       21.21     13.29 o 
   1  -3  14      231.78      199.06     28.93 o 
   2  -3  14       68.81       70.97     28.69 o 
   3  -3  14       29.73       41.49     27.98 o 
   4  -3  14        2.92        8.66     19.03 o 
  -9  -2  14       96.36      130.02     27.72 o 
  -8  -2  14      196.00      217.07     33.66 o 
  -7  -2  14       73.08       76.37     28.41 o 
  -6  -2  14       59.06       82.07     21.03 o 
  -5  -2  14      245.87      252.76     33.61 o 
  -4  -2  14       80.41       70.94     18.67 o 
  -3  -2  14        2.27        8.18      9.34 o 
  -2  -2  14       23.58       39.69     14.58 o 
  -1  -2  14       61.13       76.78     19.80 o 
   0  -2  14       49.24       36.05     15.52 o 
   1  -2  14      198.38      221.62     30.63 o 
   2  -2  14        1.51        4.78     16.90 o 
   3  -2  14       36.85       44.13     24.94 o 
   4  -2  14        0.13       10.36     21.68 o 
  -9  -1  14       37.95       54.29     20.29 o 
  -8  -1  14      393.86      438.12     54.71 o 
  -7  -1  14        0.65        4.88     11.05 o 
  -6  -1  14        0.92        4.21     10.87 o 
  -5  -1  14      137.33      101.52     22.26 o 
  -4  -1  14       13.49       14.39     10.99 o 
  -3  -1  14      225.39      242.87     31.12 o 
  -2  -1  14       45.56       58.49     16.78 o 
  -1  -1  14       26.52       33.84     14.76 o 
   0  -1  14        9.44        7.65     10.41 o 
   1  -1  14      277.05      313.20     35.30 o 
   2  -1  14       48.92       46.80     25.30 o 
   3  -1  14       53.81       44.14     25.86 o 
  -8   0  14        0.47        7.04     17.67 o 
  -7   0  14       94.33       77.19     26.08 o 
  -6   0  14      334.18      383.69     36.71 o 
  -5   0  14       78.91       95.37     20.53 o 
  -4   0  14        0.33       -5.36      7.91 o 
  -3   0  14      205.26      227.65     29.91 o 
  -2   0  14      183.55      180.66     26.97 o 
  -1   0  14      104.95      130.86     23.60 o 
   0   0  14      109.29      126.06     23.57 o 
   1   0  14        2.56       14.41     12.55 o 
   2   0  14        5.26        0.79     17.79 o 
   3   0  14        0.59       -1.16     18.05 o 
  -9   1  14       31.87       27.16     26.67 o 
  -8   1  14       44.35       49.90     27.09 o 
  -7   1  14      263.99      237.89     50.53 o 
  -6   1  14       34.07       63.61     27.63 o 
  -5   1  14      251.45      227.65     47.47 o 
  -4   1  14        5.51        5.48      9.59 o 
  -3   1  14       55.02       46.50     15.03 o 
  -2   1  14        4.14        7.43     10.12 o 
  -1   1  14      132.64      147.65     24.77 o 
   0   1  14        1.25       -9.90     10.17 o 
   1   1  14        5.54       17.51     11.80 o 
   2   1  14       29.44       30.87     24.50 o 
   3   1  14       12.96       17.20     23.76 o 
  -9   2  14      115.22      102.73     37.89 o 
  -8   2  14        7.11        7.47     20.03 o 
  -7   2  14      149.69      159.20     42.15 o 
  -6   2  14        0.46       -8.86     17.40 o 
  -5   2  14      142.22      141.86     38.08 o 
  -4   2  14      533.21      573.82     61.91 o 
  -3   2  14       77.79      119.30     33.64 o 
  -2   2  14        4.33       -5.51     13.72 o 
  -1   2  14        1.65       -9.97     11.97 o 
   0   2  14      149.47      186.00     28.44 o 
   1   2  14       11.63        6.60     11.40 o 
   2   2  14      220.11      251.74     48.85 o 
  -9   3  14       45.72       53.70     30.74 o 
  -8   3  14      163.49      180.93     46.95 o 
  -7   3  14       28.77       47.38     27.34 o 
  -6   3  14        1.79       -6.86     14.76 o 
  -5   3  14       47.44       43.63     26.18 o 
  -4   3  14        9.39       -3.65     13.73 o 
  -3   3  14      512.09      502.32     58.27 o 
  -2   3  14      245.30      254.47     48.82 o 
  -1   3  14       49.13       27.42     20.98 o 
   0   3  14       71.09       24.02     20.83 o 
   1   3  14       64.65       54.44     25.30 o 
  -9   4  14      164.96      170.38     48.35 o 
  -8   4  14       48.07       34.27     28.73 o 
  -7   4  14      573.16      548.51     65.54 o 
  -6   4  14        9.05       15.92     21.57 o 
  -5   4  14        5.36        0.40     17.19 o 
  -4   4  14      627.57      564.41     63.77 o 
  -3   4  14       32.99       34.88     22.81 o 
  -2   4  14       84.15       93.65     32.42 o 
  -1   4  14      107.60      102.20     32.60 o 
   0   4  14        8.93       26.32     21.96 o 
   1   4  14       93.61       95.69     33.64 o 
  -8   5  14      169.62      221.18     52.55 o 
  -7   5  14      103.88       95.93     33.80 o 
  -6   5  14       75.55       87.25     35.60 o 
  -5   5  14        3.50        5.82     17.94 o 
  -4   5  14        0.39      -11.60     15.23 o 
  -3   5  14       73.55      100.16     33.90 o 
  -2   5  14      279.06      332.92     59.16 o 
  -1   5  14       78.46      100.20     37.92 o 
   0   5  14       43.58       45.07     25.05 o 
  -8   6  14        0.43       13.34     26.69 o 
  -7   6  14        9.98       10.36     21.50 o 
  -6   6  14      117.11       89.66     36.42 o 
  -5   6  14        3.54       19.02     25.70 o 
  -4   6  14      442.94      422.56     67.29 o 
  -3   6  14       58.17       41.80     26.76 o 
  -2   6  14       27.34       44.68     25.56 o 
  -1   6  14        2.94      -19.11     19.11 o 
  -7   7  14        1.34        8.40     20.02 o 
  -6   7  14       16.91       14.24     23.45 o 
  -5   7  14       12.64       27.13     22.21 o 
  -4   7  14        2.38       -6.26     22.21 o 
  -3   7  14        0.01        0.05     17.69 o 
  -2   7  14       12.10       -2.06     17.57 o 
  -6   8  14      103.42      141.01     42.92 o 
  -5   8  14       31.53       42.18     26.95 o 
  -4   8  14       14.82       -2.79     19.24 o 
  -1 -11  15       46.55       23.95     16.14 o 
   0 -11  15       13.04       13.29     16.32 o 
  -3 -10  15       37.16       31.02     17.70 o 
  -2 -10  15        0.21       -4.76     12.09 o 
  -1 -10  15        0.40       -5.16     12.22 o 
   0 -10  15      206.67      218.32     33.69 o 
   1 -10  15       28.29       20.68     23.07 o 
  -4  -9  15       23.11       17.05     14.30 o 
  -3  -9  15       83.82       92.59     24.69 o 
  -2  -9  15       43.77       44.60     18.38 o 
  -1  -9  15        3.88       16.20     13.54 o 
   0  -9  15       56.68       60.32     20.16 o 
   1  -9  15       78.53      109.24     37.01 o 
   2  -9  15      259.00      289.00     60.08 o 
  -5  -8  15        0.08       -1.41     12.84 o 
  -4  -8  15       98.36      112.50     26.64 o 
  -3  -8  15        1.79        4.06     12.40 o 
  -2  -8  15       98.95       90.13     23.44 o 
  -1  -8  15       65.38       42.85     17.63 o 
   0  -8  15       39.65       31.52     17.06 o 
   1  -8  15       55.88       59.04     29.30 o 
   2  -8  15        5.79       27.86     23.97 o 
  -6  -7  15        1.07       15.28     16.25 o 
  -5  -7  15       23.64       10.77     15.19 o 
  -4  -7  15       24.04       26.68     16.81 o 
  -3  -7  15      148.35      153.75     28.79 o 
  -2  -7  15      316.99      351.90     40.24 o 
  -1  -7  15       45.83       42.82     18.13 o 
   0  -7  15        3.66       14.83     14.13 o 
   1  -7  15      128.37      163.36     43.97 o 
   2  -7  15       44.74       15.98     23.56 o 
   3  -7  15       13.85       27.57     25.95 o 
  -7  -6  15       34.22       51.20     20.06 o 
  -6  -6  15        0.98        7.03     16.93 o 
  -5  -6  15        8.57       16.96     15.87 o 
  -4  -6  15      184.84      194.45     31.73 o 
  -3  -6  15        1.12       17.44     12.54 o 
  -2  -6  15      102.21      102.56     23.90 o 
  -1  -6  15      206.44      205.64     47.04 o 
   0  -6  15       98.97      105.81     23.52 o 
   1  -6  15       88.19       93.86     23.87 o 
   2  -6  15       13.66       23.30     23.39 o 
   3  -6  15       31.72       41.42     24.81 o 
  -7  -5  15       39.31       42.20     20.78 o 
  -6  -5  15       87.65      100.02     27.86 o 
  -5  -5  15        0.32        1.84     11.45 o 
  -4  -5  15       77.54       81.20     21.13 o 
  -3  -5  15       59.13       50.96     18.53 o 
  -2  -5  15      541.35      542.42     42.22 o 
  -1  -5  15      220.46      198.09     45.21 o 
   0  -5  15      574.73      549.01     62.65 o 
   1  -5  15        0.99       -1.17     16.84 o 
   2  -5  15        8.59       20.77     23.62 o 
   3  -5  15      144.38      161.52     45.98 o 
  -7  -4  15      118.99      141.33     29.50 o 
  -6  -4  15        0.28        3.30     13.35 o 
  -5  -4  15        0.03       -0.61     12.17 o 
  -4  -4  15        2.57        1.90     15.08 o 
  -3  -4  15      115.23      108.83     22.67 o 
  -2  -4  15       53.48       65.51     19.12 o 
  -1  -4  15      240.56      246.75     33.39 o 
   0  -4  15       91.38       77.79     18.61 o 
   1  -4  15      502.54      435.00     38.98 o 
   2  -4  15       15.46       24.43     25.89 o 
   3  -4  15      253.17      242.90     53.55 o 
  -8  -3  15       61.43       52.65     21.95 o 
  -7  -3  15      137.82      163.31     30.99 o 
  -6  -3  15       34.91       44.47     17.98 o 
  -5  -3  15       31.46       34.06     15.92 o 
  -4  -3  15       26.13       23.38     14.03 o 
  -3  -3  15       24.61       17.15     11.61 o 
  -2  -3  15        4.70        9.52     12.00 o 
  -1  -3  15        1.25       -8.61      8.66 o 
   0  -3  15      439.86      414.98     37.93 o 
   1  -3  15      323.75      318.08     37.99 o 
   2  -3  15        0.82        1.60     18.58 o 
   3  -3  15       30.92       39.15     29.12 o 
  -8  -2  15        9.53       10.35     16.05 o 
  -7  -2  15       64.83       85.72     31.11 o 
  -6  -2  15      123.28      152.38     27.83 o 
  -5  -2  15        8.11       -0.25     10.51 o 
  -4  -2  15      324.20      354.63     38.94 o 
  -3  -2  15      126.79      133.53     25.02 o 
  -2  -2  15       16.76       25.30     13.78 o 
  -1  -2  15       48.23       46.54     15.76 o 
   0  -2  15      928.36     1004.26     75.50 o 
   1  -2  15      114.14      103.16     24.72 o 
   2  -2  15       30.16       15.67     21.61 o 
  -7  -1  15       11.02       24.55     13.62 o 
  -6  -1  15       10.76       10.35     11.65 o 
  -5  -1  15       19.02       23.84     13.66 o 
  -4  -1  15      111.37       91.02     20.95 o 
  -3  -1  15        3.47       -6.78      8.67 o 
  -2  -1  15        0.28       15.05     11.59 o 
  -1  -1  15       47.07       64.89     18.89 o 
   0  -1  15        2.78       -4.35     10.25 o 
   1  -1  15        1.55        2.60     12.20 o 
   2  -1  15       96.26       62.84     29.25 o 
  -8   0  15      110.41      123.14     39.58 o 
  -7   0  15      258.61      342.70     60.31 o 
  -6   0  15      100.56       86.24     33.40 o 
  -5   0  15       96.18       96.42     29.40 o 
  -4   0  15       19.11       20.17     12.83 o 
  -3   0  15      520.57      559.62     41.44 o 
  -2   0  15       20.92       14.80     11.70 o 
  -1   0  15      115.23      118.32     22.90 o 
   0   0  15       16.00       22.46     12.72 o 
   1   0  15      162.79      214.88     43.98 o 
   2   0  15      156.17      152.41     41.28 o 
  -8   1  15       56.14       37.92     24.70 o 
  -7   1  15        0.09        0.22     15.63 o 
  -6   1  15       84.47      107.31     35.79 o 
  -5   1  15      167.14      204.99     47.15 o 
  -4   1  15       79.95      103.25     33.95 o 
  -3   1  15        0.16       -1.97     14.99 o 
  -2   1  15       36.88       42.59     22.14 o 
  -1   1  15       41.23       49.47     15.92 o 
   0   1  15        3.10       14.74     11.51 o 
   1   1  15       14.28       12.54     12.68 o 
  -8   2  15       54.86       64.52     30.97 o 
  -7   2  15      224.42      274.89     56.47 o 
  -6   2  15      465.29      463.16     69.29 o 
  -5   2  15       22.97       18.28     19.79 o 
  -4   2  15      168.76      206.10     46.81 o 
  -3   2  15      117.87      170.52     43.16 o 
  -2   2  15        0.97       12.06     17.19 o 
  -1   2  15       12.46      -11.18     14.29 o 
   0   2  15        8.82       11.29     18.54 o 
   1   2  15      146.61      155.45     38.27 o 
  -8   3  15       13.35        0.42     18.88 o 
  -7   3  15        5.06       24.81     24.17 o 
  -6   3  15        2.53       -9.64     17.81 o 
  -5   3  15      257.01      305.83     57.97 o 
  -4   3  15       31.79       30.37     22.27 o 
  -3   3  15      135.66      127.05     38.13 o 
  -2   3  15        9.11        6.64     19.11 o 
  -1   3  15        7.96        2.75     18.54 o 
   0   3  15       11.33       47.38     25.11 o 
  -8   4  15       29.31       64.72     36.53 o 
  -7   4  15       30.15       11.02     21.60 o 
  -6   4  15       40.52       56.64     32.80 o 
  -5   4  15       23.68       34.46     25.94 o 
  -4   4  15       44.57       59.74     29.61 o 
  -3   4  15      193.31      182.68     44.59 o 
  -2   4  15       75.58       91.60     31.95 o 
  -1   4  15       12.89       38.34     26.56 o 
  -7   5  15      141.04      194.39     51.09 o 
  -6   5  15        6.12        4.95     21.44 o 
  -5   5  15       82.33       65.47     30.10 o 
  -4   5  15      123.04      132.16     40.81 o 
  -3   5  15      115.49      130.04     39.42 o 
  -2   5  15      219.14      250.69     55.21 o 
  -1   5  15       17.83       20.16     20.80 o 
  -6   6  15        5.78       13.36     24.68 o 
  -5   6  15        2.41        4.90     19.36 o 
  -4   6  15        2.92       17.55     20.69 o 
  -3   6  15       32.85       40.01     24.01 o 
  -3  -9  16       33.94       24.30     17.80 o 
  -2  -9  16        6.03       18.80     16.00 o 
  -1  -9  16      122.00      157.53     31.22 o 
   0  -9  16      153.85      159.92     31.19 o 
  -4  -8  16      167.57      178.56     33.13 o 
  -3  -8  16      283.51      309.91     41.56 o 
  -2  -8  16      105.67       87.99     24.17 o 
  -1  -8  16       49.71       51.53     19.34 o 
   0  -8  16        0.14        4.75     12.04 o 
   1  -8  16      195.13      201.78     52.16 o 
  -5  -7  16       13.35       20.27     16.41 o 
  -4  -7  16       69.85       97.77     26.04 o 
  -3  -7  16      117.77      144.61     28.90 o 
  -2  -7  16       16.76       27.84     17.15 o 
  -1  -7  16      215.48      214.90     34.37 o 
   0  -7  16      299.23      344.85     40.96 o 
   1  -7  16      126.66      101.10     37.81 o 
  -5  -6  16        2.72       13.67     15.25 o 
  -4  -6  16        2.40        6.69     12.85 o 
  -3  -6  16      531.76      558.37     46.04 o 
  -2  -6  16       50.48       54.68     19.84 o 
  -1  -6  16        2.01        7.43     15.09 o 
   0  -6  16        5.82        4.60     14.39 o 
   1  -6  16        9.20       31.27     22.96 o 
  -6  -5  16        0.38       -8.00     13.88 o 
  -5  -5  16        1.36        3.13     13.18 o 
  -4  -5  16      135.61      143.01     28.57 o 
  -3  -5  16      102.79      146.80     29.04 o 
  -2  -5  16       23.83       19.63     15.35 o 
  -1  -5  16       25.26       29.99     19.16 o 
   0  -5  16       77.32       51.16     30.37 o 
   1  -5  16        0.44       21.59     22.65 o 
  -6  -4  16      104.45      129.71     28.80 o 
  -5  -4  16        1.24        3.50     12.55 o 
  -4  -4  16       99.74      102.77     34.70 o 
  -3  -4  16       78.64       72.25     20.59 o 
  -2  -4  16      120.51      132.61     26.40 o 
  -1  -4  16      397.88      375.84     41.48 o 
   0  -4  16        9.56       15.52     13.88 o 
   1  -4  16      172.94      140.25     40.35 o 
  -7  -3  16       22.18       48.33     20.63 o 
  -6  -3  16       34.47       59.05     20.74 o 
  -5  -3  16       23.92       28.43     22.05 o 
  -4  -3  16       51.35       49.26     18.13 o 
  -3  -3  16      146.89      141.60     27.51 o 
  -2  -3  16       57.08       27.11     17.33 o 
  -1  -3  16      422.94      417.10     42.65 o 
   0  -3  16        0.25       -0.27     11.36 o 
   1  -3  16       26.67       24.82     25.27 o 
  -7  -2  16        1.11       14.74     19.65 o 
  -6  -2  16      326.57      300.05     39.42 o 
  -5  -2  16      132.18      130.90     36.02 o 
  -4  -2  16        5.28        3.53     12.32 o 
  -3  -2  16        7.49       10.57     11.98 o 
  -2  -2  16       34.45       42.95     15.96 o 
  -1  -2  16       28.45       32.30     15.76 o 
   0  -2  16        3.07       21.60     15.58 o 
   1  -2  16        8.50       21.59     21.28 o 
  -7  -1  16        5.13       24.06     21.77 o 
  -6  -1  16       33.42       22.51     24.57 o 
  -5  -1  16      151.49      194.30     38.22 o 
  -4  -1  16       92.70      121.22     24.86 o 
  -3  -1  16        2.30       -0.59     11.12 o 
  -2  -1  16       82.31       72.98     20.89 o 
  -1  -1  16        0.24       -9.46     12.95 o 
   0  -1  16      133.24      133.79     26.71 o 
   1  -1  16        0.96       11.93     22.83 o 
  -7   0  16        2.33       13.42     21.09 o 
  -6   0  16       74.58      100.15     37.21 o 
  -5   0  16      167.69      217.93     49.90 o 
  -4   0  16       37.12       25.07     22.95 o 
  -3   0  16       21.80       25.47     20.99 o 
  -2   0  16       68.21      104.04     23.15 o 
  -1   0  16       43.35       39.04     16.74 o 
   0   0  16        2.64       12.83     14.37 o 
  -7   1  16       32.24       61.17     28.94 o 
  -6   1  16      148.89      130.59     41.19 o 
  -5   1  16       80.44      112.06     37.32 o 
  -4   1  16       84.68       91.10     34.33 o 
  -3   1  16       32.73       82.59     31.63 o 
  -2   1  16        0.01      -10.63     17.33 o 
  -1   1  16       16.99       24.62     23.37 o 
   0   1  16        9.35       37.71     24.98 o 
  -7   2  16        0.14        1.40     17.80 o 
  -6   2  16        0.95        9.14     19.92 o 
  -5   2  16      436.43      464.09     71.93 o 
  -4   2  16      190.83      171.95     44.41 o 
  -3   2  16        3.57       14.87     20.79 o 
  -2   2  16        2.43      -15.53     16.87 o 
  -1   2  16       94.39       96.28     33.28 o 
  -6   3  16       57.31       63.58     30.06 o 
  -5   3  16       10.43       51.18     30.10 o 
  -4   3  16      135.97      204.84     49.91 o 
  -3   3  16        8.82       21.58     24.27 o 
  -2   3  16       52.52       43.60     24.58 o 
  -6   4  16       11.70       55.89     32.13 o 
  -5   4  16       45.20       47.87     29.82 o 
  -4   4  16      108.15       95.93     36.14 o 
  -3   4  16      149.61      164.07     44.73 o 
  -3  -6  17       45.77       36.27     19.27 o 
  -2  -6  17        2.67       17.18     17.61 o 
  -1  -6  17      188.07      226.31     35.92 o 
  -4  -5  17       66.11       79.95     24.62 o 
  -3  -5  17      229.05      239.79     38.11 o 
  -2  -5  17      116.05      155.73     30.73 o 
  -1  -5  17        4.08        6.08     15.00 o 
  -5  -4  17      491.48      527.71     48.87 o 
  -4  -4  17       25.48       25.27     24.00 o 
  -3  -4  17        7.12       13.77     15.03 o 
  -2  -4  17       58.56       35.99     17.50 o 
  -1  -4  17        9.40        3.34     14.98 o 
  -5  -3  17        0.51       12.42     23.32 o 
  -4  -3  17       67.98       75.37     22.52 o 
  -3  -3  17        4.80       17.00     14.12 o 
  -2  -3  17      199.43      217.96     33.59 o 
  -1  -3  17       50.29       57.70     20.20 o 
  -5  -2  17       49.84       80.89     22.51 o 
  -4  -2  17       96.36      116.37     25.68 o 
  -3  -2  17      199.99      221.86     34.45 o 
  -2  -2  17        6.07       -0.76     12.26 o 
  -1  -2  17       51.12       56.39     20.50 o 
  -5  -1  17       50.46       78.32     33.42 o 
  -4  -1  17        0.62       19.95     20.54 o 
  -3  -1  17       32.40       54.97     19.45 o 
  -2  -1  17        2.54        1.06     15.19 o 
  -1  -1  17      210.83      249.54     36.51 o 
  -5   0  17       45.83       40.70     28.68 o 
  -4   0  17      236.57      241.12     53.63 o 
  -3   0  17        9.32       10.34     20.36 o 
  -2   0  17        6.61       39.69     24.86 o 
  -5   1  17       30.57       37.57     30.49 o 
  -4   1  17       34.64       45.75     26.84 o 
  -3   1  17        1.10       -5.06     22.04 o 
                                                 
